# Supplementary material for: Structural and functional characteristics of cGMP-dependent methionine oxidation in Arabidopsis thaliana proteins
Source: Cell Commun Signal. 2013 Jan 5;11:1. doi: 10.1186/1478-811X-11-1 (PMC3544604; doi:10.1186/1478-811X-11-1)
Supplement: Additional file 1 — The file contains the list of methionine oxidised peptides and their assigned spectral counts following in vitro cGMP treatment experiment. [file 1478-811X-11-1-S1.xls]

## Sheet: cGMP treatment in vitro experim
	Number of assigned spectra in the in vitro experiment. This set of data represents only peptides that were detected in both replicates of the treatment and the control.
	0'		no cGMP at 30'			cGMP treated at 30'
			no cGMP			cGMP
Protein accession numbers	R1	R2	R1	R2		R1	R2	Peptide sequence
AT2G39795.1	0	0	4	1		0	0	VVVSmPSLVSDENDDDDDDDEGPSNESSIPLVVTVTKK
AT3G52880.1,AT3G52880.2	4	5	15	9		14	6	VVGAFmEGGSGDENK
AT1G52780.1	1	1	1	1		1	1	VmsESEmVSGAR
AT2G13560.1	0	0	1	1		0	0	VLPVmIDVGTNNEK
AT3G05060.1	64	13	3	13		8	24	VDALGDSQDNTmGLENR
AT1G20200.1	1	1	4	2		0	0	TQDVEmKDNNTPSQSIISSSTSTmQNLK
AT1G48920.1	18	9	0	0		0	0	SSDVEmVDAEKSSAKQPK
AT3G28480.1	0	0	4	4		2	1	SmVADNDSGESVESEVR
AT4G13350.1,AT4G13350.2	0	0	1	1		0	0	SmsAPSLQPLQGVPSGGLQSSEVKPSGR
AT1G72160.1	0	0	4	1		0	0	SmIPQNLGsFKEESSK
AT1G13030.1	0	0	1	1		0	0	SLDVQSANNDEQNNDSTKPmTK
AT1G53240.1	5	10	8	10		9	10	SEVVGYmGDDNLAK
AT1G29250.1	12	33	20	1		48	24	SEKFDELmAAANEEKEAAEAQEQN
AT1G50920.1	0	0	1	1		0	0	SEDAGNDAmDVDDEQQSNKK
AT5G62270.1,AT5G62270.2	0	0	9	2		0	0	QKNAANPSSDNTPSDSGDVmSK
AT5G17330.1	2	5	10	10		13	14	NYVDmDEYPVTTELQNR
AT1G11580.1	24	115	288	48		76	30	NmLTAQGREDQNQNTAISIQK
AT5G65020.1,AT5G65020.2	16	13	9	6		88	33	NLKEESDDNDYmK
AT4G02520.1	102	68	0	0		0	0	NISQYAImAIGMQVEDHQFDPVASKLAFEQIFK
AT3G07770.1	5	3	4	5		8	5	NINAAYNSNPNDEDAmR
AT5G62270.1,AT5G62270.2	7	8	15	4		0	0	NAANPSSDNTPSDSGDVmSK
AT5G02500.1	42	42	106	45		107	24	mYQGAGGEAGGPGASGmDDDAPPASGGAGPK
AT1G70770.1,AT1G70770.2	18	13	4	4		11	16	mTAIDsDDDGVVR
AT3G27240.1	1	1	0	0		4	1	mLNDEAVEYEDGVPATEAQmGK
AT1G50570.1,AT1G50570.3	1	6	1	2		0	0	mKLPLDIDSPTQSENSSSSQQtPK
AT1G43850.1,AT1G43850.2	0	0	1	1		0	0	mEPGQVSNDQQHGQVQQQQQK
AT3G08580.1,AT3G08580.2	0	0	4	1		0	0	LLIQNQDEmIK
AT5G23630.1	0	0	1	1		0	0	ImDDLNNDEGDGR
AT2G01470.1	5	13	4	5		4	7	IImDPEKSEDDDESSSSSSSSR
AT5G09590.1	1	1	1	1		1	1	IGEHmSGGSGGGSAPGGGSEGGSDQAPEAEYEEVKK
AT3G23940.1,AT3G23940.2	0	0	1	1		0	0	IDTQVSPEEmNDR
AT3G49910.1	1	1	0	0		1	2	GTKFTSEDVmQNVD
AT1G20220.1	0	0	1	1		0	0	GSGYVNNEYNDGGmEQDR
AT4G15530.1	2	8	3	8		7	1	GGmtSHAAVVAR
AT1G79920.1,AT1G79920.2	0	0	3	8		0	0	GGEQADEGKSEPEQPASAEAmETENPAEGST
AT1G67550.1	0	0	1	2		1	2	GAIDPNmADDDNSR
AT1G12270.1	16	1	16	18		27	12	FRPPPPQGDEAEVPESDmGQSSSNEPEVEK
AT4G20890.1	89	25	105	30		92	45	EVDEQmmNVQNK
AT5G44340.1	2	5	2	2		4	6	EVDEQmmNIQNK
AT5G62690.1,AT5G62700.1	24	8	17	5		21	18	EVDEQmLNVQNK
AT2G19480.1,AT2G19480.2,AT2G19480.3	3	2	1	2		4	4	EIQNQYDEmEAK
AT5G62390.1	0	1	1	4		1	2	EIAEGVTQIVQmLEtEEE
AT5G65020.1,AT5G65020.2	4	8	8	4		12	4	DTSGDYEDmLVALLGHGDA
AT2G22420.1	32	34	18	28		8	36	DSLTASQQDSDDImPSPR
AT1G27450.1,AT1G27450.3	0	0	0	0		1	1	DSEmATEDVQDPR
AT5G38480.1	1	1	10	3		9	3	DNLTLWTSDmTDEAGDEIKEASKPDGAE
AT4G09000.1	1	4	7	4		12	2	DNLTLWTSDmQDDVADDIKEAAPAAAKPADEQQS
AT1G78300.1	7	1	0	0		2	4	DNLTLWTSDmQDDAADEIKEAAAPKPTEEQQ
AT1G78900.1,AT1G78900.2	12	3	5	8		15	4	DmGYNVSmmADSTSR
AT3G09260.1	1	24	16	8		3	9	DKYANPEImImENGYGEELGASDSVAVGTADHNR
AT1G66280.1	4	5	10	2		9	2	DKYANPEImImENGYGDK
AT1G77120.1	8	2	1	5		15	2	DHDKPIQQVIAEmTDGGVDR
AT1G20260.1,AT1G76030.1	5	2	2	5		6	3	DFEENGSmER
AT5G50850.1	0	1	1	1		0	0	DALNSAIDEEmSADPK
AT3G11710.1	6	4	5	3		6	3	AVAADDEEmDATQYYENR
AT4G26970.1	2	8	6	14		14	12	ANNmFVDYNEPQQER
AT5G64440.1	0	0	4	4		0	0	ANmHELGmGTTGNNSNYGTTR
AT2G21660.1	8	21	25	4		20	16	AmKDAIEGmNGQDLDGR
AT3G56070.1,AT3G56070.2	5	11	14	5		16	3	AmEDVGSDmGNPSER
AT3G44750.1	0	0	2	2		2	2	AKPAEVKPAVDDEEDESDSDGmDEDDSDGEDSEEEEPTPK
AT5G08450.1,AT5G08450.2,AT5G08450.3	0	0	1	5		0	0	AIQASQQQSSHEAmETDNNNNK
AT3G08590.1,AT3G08590.2	4	17	10	5		3	10	AHGTAVGLPSEDDmGNsEVGHNALGAGR
AT3G51800.1	27	31	38	21		33	21	AGEKGEASTEAEPmDASSNAQE
AT3G13860.1	4	3	0	0		5	5	ADENTPNHVPDmASmGm

## Sheet: selected for scatter plot
				No cGMP - assigned spectral counts		cGMP - assigned spectral counts
Protein accession numbers	Protein number	R1 0'	R2 0'	R1 30' No cGMP	R2 30' No cGMP	R1 30' cGMP	R2 30' cGMP
AT3G52880.1,AT3G52880.2	1	4	5	15	9	14	6
AT3G05060.1	2	64	13	3	13	8	24
AT1G48920.1	3	18	9	0	0	0	0
AT1G53240.1	4	5	10	8	10	9	10
AT1G29250.1	5	12	33	20	1	48	24
AT5G17330.1	6	2	5	10	10	13	14
AT1G11580.1	7	24	115	288	48	76	30
AT5G65020.1,AT5G65020.2	8	16	13	9	6	88	33
AT4G02520.1	9	102	68	0	0	0	0
AT3G07770.1	10	5	3	4	5	8	5
AT5G62270.1,AT5G62270.2	11	7	8	15	4	0	0
AT5G02500.1	12	42	42	106	45	107	24
AT1G70770.1,AT1G70770.2	13	18	13	4	4	11	16
AT2G01470.1	14	5	13	4	5	4	7
AT4G15530.1	15	2	8	3	8	7	1
AT1G12270.1	16	16	1	16	18	27	12
AT4G20890.1	17	89	25	105	30	92	45
AT5G62690.1,AT5G62700.1	18	24	8	17	5	21	18
AT5G65020.1,AT5G65020.2	19	4	8	8	4	12	4
AT2G22420.1	20	32	34	18	28	8	36
AT4G09000.1	21	1	4	7	4	12	2
AT1G78900.1,AT1G78900.2	22	12	3	5	8	15	4
AT3G09260.1	23	1	24	16	8	3	9
AT1G66280.1	24	4	5	10	2	9	2
AT1G77120.1	25	8	2	1	5	15	2
AT1G20260.1,AT1G76030.1	26	5	2	2	5	6	3
AT3G11710.1	27	6	4	5	3	6	3
AT4G26970.1	28	2	8	6	14	14	12
AT2G21660.1	29	8	21	25	4	20	16
AT3G56070.1,AT3G56070.2	30	5	11	14	5	16	3
AT3G08590.1,AT3G08590.2	31	4	17	10	5	3	10
AT3G51800.1	32	27	31	38	21	33	21
* vertical axis represent the assgned spectral counts while the horizontal axis represent the protein numbers as in the table above - Mouse over data pont will identify the protein number in the Table
