# Supplementary material for: Structural and functional characteristics of cGMP-dependent methionine oxidation in Arabidopsis thaliana proteins
Source: Cell Commun Signal. 2013 Jan 5;11:1. doi: 10.1186/1478-811X-11-1 (PMC3544604; doi:10.1186/1478-811X-11-1)
Supplement: Additional file 2 — The file contains the lists of all methionine oxidised proteins and fragments and the result of the gene ontology analysis. [file 1478-811X-11-1-S2.xlsx]

## Sheet: AF1
Cyclic GMP-dependent methionine oxidised proteins identified by semi-quantitative LC-MS/MS
0' (all controls)	30' mock treatment control	30' after treatment	60' mock treatment control	60' after treatment
AT1G01300.1	AT1G01300.1	AT1G02170.1	AT1G04410.1	AT1G02780.1
AT1G04410.1	AT1G07890.1	AT1G04270.1	AT1G09780.1	AT1G02800.1
AT1G07890.1	AT1G13060.1	AT1G06500.1	AT1G77120.1	AT1G02920.1
AT1G07920.1	AT1G13440.1	AT1G07790.1	AT2G07698.1	AT1G04270.1
AT1G09780.1	AT1G77120.1	AT1G08170.1	AT2G21870.1	AT1G04630.1
AT1G11580.1	AT2G16600.1	AT1G09100.1	AT2G27720.1	AT1G07210.1
AT1G13060.1	AT2G21870.1	AT1G11580.1	AT3G09630.1	AT1G07550.1
AT1G13440.1	AT2G27720.1	AT1G12800.1	AT3G44310.1	AT1G07890.1
AT1G20450.1	AT2G30860.1	AT1G13060.1	AT4G25740.1	AT1G07920.1
AT1G77120.1	AT2G37340.1	AT1G13440.1	AT1G11580.1	AT1G11580.1
AT2G07698.1	AT2G38380.1	AT1G15280.1	AT1G13440.1	AT1G12270.1
AT2G16600.1	AT2G43610.1	AT1G16470.1		AT1G12310.1
AT2G21870.1	AT3G04120.1	AT1G17880.1		AT1G13020.1
AT2G27720.1	AT3G12390.1	AT1G19850.1		AT1G13060.1
AT2G30860.1	AT3G56850.1	AT1G24310.1		AT1G13440.1
AT2G36160.1	AT4G39200.1	AT1G27390.1		AT1G13690.1
AT2G37340.1	AT5G08670.1	AT1G31180.1		AT1G15340.1
AT2G38380.1	AT5G13850.1	AT1G33040.1		AT1G16000.1
AT2G43610.1	AT5G52650.1	AT1G33850.1		AT1G16810.1
AT3G04120.1		AT1G33870.1		AT1G16890.2
AT3G05620.1		AT1G34370.1		AT1G17880.1
AT3G09630.1		AT1G43850.1		AT1G18210.1
AT3G12390.1		AT1G47550.1		AT1G20010.1
AT3G44310.1		AT1G48850.1		AT1G20450.1
AT3G52930.1		AT1G51570.1		AT1G22920.1
AT3G56070.1		AT1G53070.1		AT1G26460.1
AT3G56850.1		AT1G53240.1		AT1G27090.1
AT4G25740.1		AT1G54000.1		AT1G27450.1
AT4G29810.1		AT1G54570.1		AT1G29810.1
AT4G39200.1		AT1G55325.2		AT1G29900.1
AT5G08670.1		AT1G56070.1		AT1G29965.1
AT5G10860.1		AT1G59890.1		AT1G30070.1
AT5G13850.1		AT1G64980.1		AT1G30580.1
AT5G52650.1		AT1G65440.1		AT1G31440.1
		AT1G67140.1		AT1G31812.1
		AT1G69340.1		AT1G33040.1
		AT1G71260.1		AT1G34430.1
		AT1G72370.1		AT1G48850.1
		AT1G73110.1		AT1G48920.1
		AT1G73360.1		AT1G50480.1
		AT1G77120.1		AT1G51010.1
		AT2G05840.1		AT1G51680.1
		AT2G14910.1		AT1G52360.1
		AT2G16600.1		AT1G52400.1
		AT2G17390.1		AT1G53070.1
		AT2G18340.1		AT1G53240.1
		AT2G19830.1		AT1G53310.1
		AT2G20300.1		AT1G54010.1
		AT2G21660.1		AT1G54270.1
		AT2G25530.1		AT1G55150.1
		AT2G29540.1		AT1G55805.1
		AT2G30240.1		AT1G56070.1
		AT2G30970.1		AT1G56410.1
		AT2G31270.1		AT1G56680.1
		AT2G32300.1		AT1G58250.1
		AT2G33150.1		AT1G61800.1
		AT2G33800.1		AT1G62740.1
		AT2G34750.1		AT1G62820.1
		AT2G37280.1		AT1G63770.1
		AT2G42310.1		AT1G65930.1
		AT2G42640.1		AT1G65960.2
		AT2G44060.1		AT1G66270.1
		AT3G03250.1		AT1G66480.1
		AT3G04120.1		AT1G67350.1
		AT3G04570.1		AT1G72370.1
		AT3G05070.1		AT1G73990.1
		AT3G06868.1		AT1G74030.1
		AT3G07230.1		AT1G76790.1
		AT3G08630.1		AT1G77120.1
		AT3G09180.1		AT1G78870.1
		AT3G09840.1		AT1G78900.1
		AT3G12110.1		AT1G79230.1
		AT3G12580.1		AT1G79920.1
		AT3G12870.1		AT2G01470.1
		AT3G14690.1		AT2G02050.1
		AT3G15950.1		AT2G03510.1
		AT3G18035.1		AT2G03590.1
		AT3G19170.1		AT2G05710.1
		AT3G23990.1		AT2G13560.1
		AT3G24220.1		AT2G14170.1
		AT3G24880.1		AT2G15620.1
		AT3G25510.1		AT2G16600.1
		AT3G28960.1		AT2G17850.1
		AT3G48290.1		AT2G19480.1
		AT3G48860.1		AT2G19970.1
		AT3G49110.1		AT2G20580.1
		AT3G50560.1		AT2G21230.1
		AT3G51250.1		AT2G21580.1
		AT3G52690.1		AT2G21660.1
		AT3G54460.1		AT2G21870.1
		AT3G55560.1		AT2G22420.1
		AT3G56070.1		AT2G23170.1
		AT3G58160.1		AT2G25980.1
		AT3G58220.2		AT2G26040.1
		AT3G60140.1		AT2G27720.1
		AT3G60280.1		AT2G27960.1
		AT4G01100.1		AT2G28760.1
		AT4G08770.1		AT2G29530.1
		AT4G08780.1		AT2G29540.1
		AT4G10060.1		AT2G30860.1
		AT4G10480.1		AT2G31490.1
		AT4G13850.1		AT2G31670.1
		AT4G15802.1		AT2G31725.1
		AT4G20150.1		AT2G32080.1
		AT4G20890.1		AT2G32240.1
		AT4G26780.1		AT2G32300.1
		AT4G27585.1		AT2G32730.1
		AT4G27900.1		AT2G34480.1
		AT4G32470.1		AT2G36160.1
		AT4G32551.1		AT2G36460.1
		AT4G33260.1		AT2G36880.1
		AT4G35830.1		AT2G37340.1
		AT4G39260.1		AT2G38040.1
		AT5G02230.1		AT2G38380.1
		AT5G08670.1		AT2G39310.1
		AT5G10860.1		AT2G39795.1
		AT5G12000.1		AT2G40080.1
		AT5G12250.1		AT2G41500.1
		AT5G13450.1		AT2G42210.1
		AT5G17720.1		AT2G42310.1
		AT5G19990.1		AT2G43610.1
		AT5G20920.1		AT2G44100.1
		AT5G22040.1		AT2G45070.1
		AT5G25950.1		AT2G45640.1
		AT5G36880.1		AT2G46520.1
		AT5G37510.1		AT2G47510.1
		AT5G42950.1		AT3G02480.1
		AT5G44340.1		AT3G02780.1
		AT5G45410.1		AT3G03250.1
		AT5G51950.1		AT3G04120.1
		AT5G53510.1		AT3G04770.1
		AT5G56810.1		AT3G05050.1
		AT5G62390.1		AT3G05060.1
		AT5G64400.1		AT3G05070.1
		AT5G65020.1		AT3G07170.1
		ATMG00140.1		AT3G07230.1
				AT3G07770.1
				AT3G09260.1
				AT3G09440.1
				AT3G09840.1
				AT3G11710.1
				AT3G12050.1
				AT3G12130.1
				AT3G12390.1
				AT3G12480.1
				AT3G12580.1
				AT3G12915.1
				AT3G13070.1
				AT3G13300.1
				AT3G13860.1
				AT3G15950.1
				AT3G16050.1
				AT3G18580.1
				AT3G20970.1
				AT3G23940.1
				AT3G24160.1
				AT3G24503.1
				AT3G24520.1
				AT3G25520.1
				AT3G27240.1
				AT3G27700.1
				AT3G28480.1
				AT3G43190.1
				AT3G44310.1
				AT3G49430.1
				AT3G49910.1
				AT3G51800.1
				AT3G52880.1
				AT3G52930.1
				AT3G52960.1
				AT3G53110.1
				AT3G55440.1
				AT3G56070.1
				AT3G56080.1
				AT3G57785.1
				AT3G57890.1
				AT3G59650.1
				AT3G59760.1
				AT3G61440.1
				AT3G63460.1
				AT4G02520.1
				AT4G02930.1
				AT4G05390.1
				AT4G08770.1
				AT4G08780.1
				AT4G08900.1
				AT4G09020.1
				AT4G09920.1
				AT4G10480.1
				AT4G11150.1
				AT4G13510.1
				AT4G13650.1
				AT4G13850.1
				AT4G15280.1
				AT4G15802.1
				AT4G17010.1
				AT4G17520.1
				AT4G20890.1
				AT4G21310.1
				AT4G22670.1
				AT4G24190.1
				AT4G24620.1
				AT4G24830.1
				AT4G26780.1
				AT4G26970.1
				AT4G27585.1
				AT4G28710.1
				AT4G31200.1
				AT4G32605.1
				AT4G34180.1
				AT4G34870.1
				AT4G35830.1
				AT4G36760.1
				AT4G37910.1
				AT4G38740.1
				AT4G39260.1
				AT4G39860.1
				AT5G01410.1
				AT5G02490.1
				AT5G02500.1
				AT5G04430.1
				AT5G05730.1
				AT5G08060.1
				AT5G08670.1
				AT5G09500.1
				AT5G09590.1
				AT5G09810.1
				AT5G10010.1
				AT5G10860.1
				AT5G12250.1
				AT5G13260.1
				AT5G13470.1
				AT5G13690.1
				AT5G13850.1
				AT5G13980.1
				AT5G14450.1
				AT5G17330.1
				AT5G18525.1
				AT5G19190.1
				AT5G19510.1
				AT5G20200.1
				AT5G20920.1
				AT5G23300.1
				AT5G23630.1
				AT5G23860.1
				AT5G28540.1
				AT5G36880.1
				AT5G39280.1
				AT5G40410.1
				AT5G41950.1
				AT5G42020.1
				AT5G42740.1
				AT5G44340.1
				AT5G47210.1
				AT5G50810.1
				AT5G50850.1
				AT5G51830.1
				AT5G52200.1
				AT5G52640.1
				AT5G52650.1
				AT5G54900.1
				AT5G55070.1
				AT5G55140.1
				AT5G55200.1
				AT5G55210.1
				AT5G56000.1
				AT5G56010.1
				AT5G56630.1
				AT5G56740.1
				AT5G58070.1
				AT5G58240.1
				AT5G58270.1
				AT5G58290.1
				AT5G59950.1
				AT5G61030.1
				AT5G62270.1
				AT5G64130.1
				AT5G65020.1
				AT5G66030.1
				AT5G67490.1
				AT5G00070.1

## Sheet: AF2
Spectral counts of assigned Met oxidised peptides that appeared in two or more replictates
Control
Protein Acc. #	Oxidised peptides	Assigned spectral counts
AT5G52650.1	oMIISEANRK	3
AT5G10860.1	AoMQLoMTDNR	13
AT5G08670.1	oMLSPHILGEEHYNTAR	7
AT4G39200.1	oMVAAHSSQQIYTR	4
AT4G29810.1	IISQLEPEVLpSPIKPADDQLSLSDLDoMVK	1
AT4G25740.1	oMIISENNRR	2
AT3G56850.1	ALGpSoMNLDELLK	2
AT3G56070.1	AoMEDVGSDoMGNPSER	9
AT3G52930.1	ALSDHHVLLEGTLLKPNoMVTPGSDSPK	3
AT3G44310.1	KLoMPTSLER	2
AT3G12390.1	LGoMKPITGVSR	8
AT3G09630.1	GHKIENVPEoMPLVVSDSAEAVEK	1
AT3G05620.1	LAMERIPTVoMMLpSIR	1
AT2G43610.1	FLGLPLLKDPDoMVAR	5
AT2G38380.1	GFNVIDRoMK	7
AT2G37340.1	RoMDDpSLpSPR	4
AT2G36160.1	ADRDESSPYAAoMLAAQDVAQR	8
AT2G30860.1	AYoMIKDR	4
AT2G27720.1	oMKVVAAFLLAVLSGK	14
AT2G21870.1	QKADoMFSESQR	11
AT2G16600.1	IVoMELYADTTPETAENFR	8
AT2G07698.1	VVDAoMGVPIDGKGALSDHEQR	1
AT1G77120.1	DHDKPIQQVIAEoMTDGGVDR	10
AT1G77120.1	INTERGGoMIHDGESR	14
AT1G20450.1	TVEEENQGVoMDR	2
AT1G13440.1	VINDRFGIVEGLoMTTVHSITATQK	17
AT1G13060.1, AT3G04120.1	ASoMGGYISSQSVKK	10
AT1G11580.1	NLoMLVGDGKDATIITGSLNVIDGSTTFR	27
AT1G09780.1	AHGTAVGLPSEDDoMGNSEVGHNALGAGR	4
AT1G07920.1	VETGoMIKPGoMVVTFAPTGLTTEVK	4
AT1G07890.1	QoMGLSDKDIVALSGAHTLGR	5
AT1G04410.1	GIMLGADQPVILHoMLDIPPAAEALNGVKMELIDAAFPLLK	1
AT1G01300.1	LIRPAYIAoMR	1
AT5G13850.1	LGoMKPITGVSK	8
		221
30'
ATMG00140.1	VGYAoMAPKPDPTVLPDLQEKK	1
AT5G65020.1	DTSGDYEDoMLVALLGHGDA	10
AT5G64400.1	APPPAPAQASGGGGGoMFSGIGSTIAQGoMAFGTGSAVAHR	1
AT5G62390.1	SoMVDELEAMLDVVDPQPQGK	2
AT5G62390.1	SoMVDELEAoMLDVVDPQPQGK	3
AT5G62390.1	SMVDELEAoMLDVVDPQPQGK	1
AT5G62390.1	EIAEGVTQIVQoMLETEEE	1
AT5G56810.1	GpSIoMCQLLVKF	1
AT5G53510.1	oMFGNLGEYAAINWFFLVGAIAPFFVWLATK	1
AT5G51950.1	pYPDATIHGLLDLoMLSVPTNLRPR	1
AT5G45410.1	SVLoMPKpTAoMALTIGApSILGQVIGSR	1
AT5G45410.1	pSVLoMPKTAoMALTIGApSILGQVIGSR	1
AT5G44340.1	EVDEQoMoMNIQNK	6
AT5G42950.1	SSTATASNTSQoMSSEVDSVRGEESSLQNTR	3
AT5G37510.1	DALAVVGDIIHQVKPDEIVGVAGQLSDAESMoMVLKDFVNR	1
AT5G36880.1	HVEpSoMSQLPSGAGK	5
AT5G25950.1	SGKCPoMGpTIPVR	1
AT5G22040.1	WERDGPNMSRPoMATAVpYNEGQQGVDSpSR	3
AT5G20920.1	ToMHRQPDHVMQYLLAELGTSGSLDGQQR	2
AT5G19990.1	oMESGSGNGDSEVQR	3
AT5G17720.1	KFLFPHpToMNK	3
AT5G13450.1	oMNSLEKIETDLSEoMIEAoMK	5
AT5G13450.1	oMNSLEKIETDLSEMIEAoMK	1
AT5G12250.1	EVDEQoMINVQNK	22
AT5G12000.1	LpTTKSDIFSLGIoMLLQIIpTAK	1
AT5G10860.1	AoMQLoMTDNR	19
AT5G08670.1	NLQDIIAILGoMDELSEDDKLTVAR	12
AT5G02230.1	IVELSDLLYKNpYGTToMAGLR	1
AT4G39260.1	DAIEEoMNGKELDGR	15
AT4G35830.1	SDDTVSoMIEAYLR	13
AT4G35830.1	DAoMNNLGGDSNK	1
AT4G33260.1	YPSoMVKoMAELpTGHTSR	1
AT4G32551.1	EQQLQQSQHPQVSQQQQQQQQQQIQoMQQLLLQR	1
AT4G32470.1	GYLQDoMLALVERESK	1
AT4G27900.1	pSAoMESPLSEVLDIKNISLVAK	1
AT4G27585.1	AAoMEoMQAEAER	3
AT4G26780.1	TYAEoMENVoMDR	3
AT4G20890.1	EVDEQoMoMNVQNK	4
AT4G20150.1	HPWEHVVGoMGLGAVFANQLVKWDVK	1
AT4G15802.1	INELEQSINDLRAEoMGVEGTPPPASK	3
AT4G13850.1	GFGFVNFNDEGAATAAISEoMDGKELNGR	7
AT4G10480.1	FKoMPDVASoMIPNTDGSEAATVAQEEEDDEDVDETGVEAK	15
AT4G10480.1	PGPVIEEVNEEALoMDAIKEQoMK	5
AT4G10060.1	ESpSLPVpSVFEFToMSNLGK	1
AT4G08780.1	oMSSLSPLTGK	4
AT4G08780.1	DSLRGFoMDLANDNLPGPSSTLK	4
AT4G08770.1	GFoMDLANDNLPAPFFTLNQLKDR	13
AT4G01100.1	pTAVAPLERoMK	1
AT3G60280.1	GVoMpSYGIIGVToMILoMYAVMT	1
AT3G60140.1	AKGpSWFFIILFIISMLENoMINSLELDR	1
AT3G58220.2	TQQVKEToMDINGFQVLPSQVTLVSR	1
AT3G58160.1	pSPSMSASToMASAPVVR	1
AT3G56070.1	VVDGYNVVKAoMEDVGSDoMGNPSER	10
AT3G55560.1	NSNNNNPPToMTR	2
AT3G54460.1	NLLPAYNGASELpSEVoMEAKR	1
AT3G52690.1	FSTLEpTLILKYLALVDVPSPVCoMK	1
AT3G51250.1	oMIASGSGKLIR	1
AT3G50560.1	MoMRNVGSpSSSGSK	1
AT3G49110.1	AYADGTQTFFNAFVEAoMNR	2
AT3G48860.1	VoMALQNKDNGDEDDEDEDEDLSLR	1
AT3G48290.1	MMMoMIILLLCSIILITILFFK	1
AT3G28960.1	pYALoMITPTVNTIKDWFPpSR	1
AT3G25510.1	oMNSSFFLGTLAAAIGFLpTLLKK	1
AT3G24880.1	MPRVPQSVTNTTQTVSoMGpTpTK	1
AT3G24220.1	LKPTYPNLNLLQKLAApToMLDK	4
AT3G23990.1	oMISTSEEIAQVGTISANGEREIGELIAK	1
AT3G19170.1	QFPRpSpYoMSLTSSpTAALR	1
AT3G18035.1	SEILHSSNNDPoMASGSASQPLKR	1
AT3G15950.2	QNoMLDEIEREFEAATSGLK	4
AT3G15950.2	QSoMLDEIEREFEAATNSLK	21
AT3G15950.1	NSoMLEAFEREFEAATNAK	15
AT3G15950.1	NSoMLEAIEREFEAATK	14
AT3G14690.1	ICIGQNFALLEAKoMAoMALILR	1
AT3G12870.1	ASDQSpTNPPIoMEAK	1
AT3G12580.1	oMDKSSVHDVVLVGGSpTR	1
AT3G12110.1	YPIEHGIVSNWDDoMEKIWHHTFYNELR	4
AT3G09840.1	LVVDEAINDDNSVVSLHPAToMEK	9
AT3G09180.1	ILEAoMFVApSQPR	1
AT3G08630.1	GMVFATVGLAAGLVGTAIpSNGLIoMLR	2
AT3G07230.1	ASDNKPVoMNE	3
AT3G06868.1	NoMLAApSSSSSSSSSSSSSANLIYKR	2
AT3G05070.1	AAQELSETKEDGEDEAVEEDGPAoMK	2
AT3G04570.1	SHVoMEIASGTDVIETLATFAR	1
AT3G04120.1	VINDRFGIVEGLoMTTVHSITATQK	10
AT3G03250.1	SAVDGLTEoMSESEKSGFISLVSR	2
AT2G44060.1	DFGSALWDoMIR	4
AT2G42640.1	TNGRCoMNTPDLNNDIAR	1
AT2G42310.1	LEoMEKLATAGDSSD	4
AT2G37280.1	KLQLLpSEITGAFRPGVLTALoMGISGAGK	1
AT2G34750.1	LENSSIGQVGGSoMILGMVoMER	1
AT2G33800.1	IVLEoMAGVENALGKQLGSNNALNNAR	1
AT2G33150.1	DGTTTAGNSSQVSDGAGAVLLoMKR	1
AT2G32300.1	EoMLIIISVLATTLIGLpTVATDHTIGGPSGWTVGASLR	2
AT2G31270.1	VSSLMEEoMASIPApSK	1
AT2G30970.1	ISoMAGVTTGNVGYLANAIHEVTK	1
AT2G30240.1	YALPLLLLQoMSVIIVpTpSRLIFR	1
AT2G29540.1	QRDLFGSoMDIENN	5
AT2G25530.1	TMLMDoMFYGApTDGIIRHR	1
AT2G21660.1	DAIEGoMNGQDLDGR	4
AT2G21660.1	AoMKDAIEGoMNGQDLDGR	4
AT2G21660.1	AoMKDAIEGoMNGQDLDGR	8
AT2G20300.1	SGPLRPoMRpSR	1
AT2G19830.1	ATNIDDVDKToMDEINEQTENoMK	1
AT2G18340.1	DTAGEAoMDDSIDYoMK	1
AT2G17390.1	SVPTGSHEGGLPNFDPQQYoMQToMQQVoMENPEFR	3
AT2G16600.1	IVoMELYADTTPETAENFR	4
AT2G14910.1	EpTIHSVVHGLLATLSPKoMHSK	1
AT2G05840.1	oMKENPAFTYDETVQTAISALQSVLQEDFK	1
AT1G77120.1	DHDKPIQQVIAEoMTDGGVDR	37
AT1G73360.1	ApSApSGpSLIpTVGFQIoMVSNLPTAK	1
AT1G73110.1	oMpSVLoMINDIDAGLGR	1
AT1G72370.1	HTPGTFTNQoMQTSFSEPR	8
AT1G71260.1	GpSLoMMTFoMPAIGER	1
AT1G69340.1	pYANPLApSpSpSEAGpSpSGNGoMVpSK	4
AT1G67140.1	SFpSVFLGKQLQSSNASPSoMK	1
AT1G65440.1	YVDPLVpSHLKpToMLNYR	1
AT1G64980.1	oMDGAVQTVpYPR	1
AT1G59890.1	ENTCDGSoMApSNLKPLpTPPK	1
AT1G59870.1	TVVCTIHQPSIDIFEAFDELMLoMKR	1
AT1G56070.1	NoMSVIAHVDHGKSTLTDSLVAAAGIIAQEVAGDVR	17
AT1G56070.1	LYoMEARPoMEEGLAEAIDDGR	1
AT1G55325.2	LPVIVpSPHGoMR	1
AT1G54570.1	NAVGpSVFFSpToMEDGKIVK	1
AT1G54000.1	GASFAVEGATLLGAPVESoMTLNQQVKK	1
AT1G53240.1	SEVVGYoMGDDNLAK	15
AT1G53070.1	SLGDoMNDNHVGIDINSVDSVVSVK	7
AT1G51570.1	FTCSSLLNMMYoMYSMPLLPK	1
AT1G48850.1	DKVETEoMIAR	6
AT1G47550.1	NNKLEoMQSVNNK	1
AT1G43850.1	GGGLAGVGPVKoMEPGQVSNDQQHGQVQQQQQK	2
AT1G34370.1	TAAALAKPNKEpSVPGSEPoMLIK	1
AT1G33870.1	oMFTSELQAGGVTMECVoMYR	1
AT1G33850.1	oMEPEVVAAGIVK	2
AT1G33040.1	FKoMPDVTSoMLPNAGSEAToMAPLAEEEDEDDVDDTGVEAR	5
AT1G31180.1	EVAQGVDMoMIVR	2
AT1G27390.1	SLDSSLKAPELHoMQFoMNQGoMGQQILGGGGGGGGGGoMASSNVSQSSK	1
AT1G24310.1	DoMRDoMEIoMVAEDTEoMALDS	1
AT1G19850.1	MQQPLMMNQKSEoMVQPQNK	1
AT1G17880.1	LQDILPQIISQLGPDNoMDNLKK	6
AT1G17880.1	KLQDILPQIISQLGPDNoMDNLK	11
AT1G16470.1	YTEDoMELDDAIHTAILTLKEGFEGEISSK	1
AT1G16470.1	YTEDoMELDDAIHTAILTLK	1
AT1G16470.1	YTEDoMELDDAIHTAILTLKEGFEGEISSK	1
AT1G15280.1	DSSTNTLNDLVKPoMESPEVAENGVSER	1
AT1G13440.1	oMKGILGYTEDDVVSTDFVGDNR	4
AT1G13440.1	VINDRFGIVEGLoMTTVHSITATQK	14
AT1G13060.1	LSGDDVGELHYHYYPVAPATAEQVoMEEATAE	7
AT1G12800.1	oMDVLALSSSApSAAAPSASLAGK	1
AT1G11580.1	NoMLTAQGREDQNQNTAISIQK	45
AT1G11580.1	SATVAANGDGFoMAQDIWFQNTAGPAKHQAVALR	7
AT1G11580.1	NLoMLVGDGKDATIITGSLNVIDGSTTFR	15
AT1G09100.1	AoMEVDEKPTEDYNDIGGLEK	1
AT1G08170.1	AMpTVVNoMFoMGDoMFER	1
AT1G07790.1	AoMGIoMNSFINDIFEK	2
AT1G06500.1	MoMHSTVQHGGNK	1
AT1G04270.1	GVDLDALLDoMSTDDLVKLFSSR	1
AT1G02170.1	NTGNDGGGSGGVVTTVLSoMLLTGGSAIGGLR	1
		633
60'
ATMG00070.1	VVSEPIEoMTQEFR	1
AT5G67490.1	DVKPDQNLQQNLQoMQKEEEEEGEGGGGGEFVNEDTGEIGGPR	3
AT5G66030.1	IAEoMEAAATGEAAR	1
AT5G65020.1	DTSGDYEDoMLVALLGHGDA	2
AT5G65020.1	NLKEESDDNDYoMK	9
AT5G65020.1	TEVDoMER	1
AT5G64130.1	SoMPSSQQEEAVVK	2
AT5G62270.1	NAANPSSDNTPSDSGDVoMSK	2
AT5G61030.1	oMEDGPIGGEFEDVAK	1
AT5G59950.1	ISAEDLDADLDKYHSGDoMETN	4
AT5G58290.1	ASPALoMDLSTADEEDLYGR	2
AT5G58270.1	TTSSDSDSAoMADoMK	1
AT5G58240.1	SIQEoMADEASQYR	2
AT5G58070.1	TAQoMEEETYK	1
AT5G56740.1	NoMVSNGEVoMHAGATDGSSK	1
AT5G56630.1	SoMESTPoMDASGNK	1
AT5G56030.1	ToMEINPENSIoMDELR	2
AT5G56030.1	DSSoMAGYoMSSK	1
AT5G56010.1	DSSoMGGYoMSSR	1
AT5G56000.1, AT5G56010.1	ToMEINPENSIoMDELR	1
AT5G55210.1	AVELDoMNLTDSDQTK	1
AT5G55200.1	TYAEQQNLoMDR	1
AT5G55140.1	ALRPPLVVSHSSPATDSSNoMS	1
AT5G55070.1	DADKoMNFADIEK	14
AT5G54900.1	FADENEQoMR	1
AT5G52650.1	oMIISEANRK	4
AT5G52640.1	DSSoMSGYoMSSK	2
AT5G52200.1	TPYHPMoMDDDGSLpSPR	9
AT5G51830.1	LNNVDNSGoMR	2
AT5G50850.1	DALNSAIDEEoMSADPK	1
AT5G50810.1	AoMVNEoMVSK	1
AT5G47210.1	EoMTLEEYEK	4
AT5G47210.1	EoMTLEEYEKILEEK	1
AT5G44340.1	EVDEQoMoMNIQNK	9
AT5G42740.1	DLoMSDANR	5
AT5G42740.1	oMFNGEHINSTENR	1
AT5G42020.1	AoMDDAGLQK	2
AT5G41950.1	ESASQPAENNPAoMDLINR	1
AT5G40410.1	LAQGIHGLIoMFGGFSGNK	2
AT5G39280.1	GNPYFLoMILPpYNVGGAGDIKLoMQVK	2
AT5G36880.1	HVESoMpSQLPSGAGK	2
AT5G28540.1, AT5G09590.1	oMKETAEAYLGK	1
AT5G28540.1	AoMDDAGLQK	1
AT5G23860.1	oMSTKEVDEQoMINVQNK	4
AT5G23630.1	IoMDDLNNDEGDGR	5
AT5G23300.1	oMLAETSATSSSPSDDVKPGGK	4
AT5G20920.1	VVIQEPVEDLAESSQTEKSDSLPVNDGLESSFTGoMK	6
AT5G20200.1	LoMQLQNDSSK	5
AT5G19510.1	AVGVQFGGSAAAAPAVEAEAPAAAADDDDDoMDLFGDETEEEKK	5
AT5G19510.1	SSVLoMDVKPWDDETDoMK	5
AT5G19190.1	pSNoMNSTpSVHApSIPR	1
AT5G18525.1	oMDLVLLLpYPpSFApSLLGMEKLR	1
AT5G17330.1	NYVDoMDEYPVTTELQNR	1
AT5G14450.1	AQNEoMAoMEFNR	1
AT5G13980.1	LTEoMSLSANQER	1
AT5G13850.1	LGoMKPITGVSR	6
AT5G13690.1	pTQVToMWYDpSNDVNQSK	1
AT5G13470.1	SNVATEDoMSR	1
AT5G13260.1	VoMASQTNNDDDDDDDDDEVGGDDLGFR	1
AT5G12250.1	EVDEQoMINVQNK	60
AT5G10860.1	AoMQLoMTDNR	9
AT5G10860.1	VGDIoMTEENK	3
AT5G10010.1	AIEEoMSEDTK	1
AT5G09810.1	DLTDSLoMK	1
AT5G09590.1	EVDEVLLVGGoMTR	2
AT5G09590.1	VLQGEREoMATDNK	4
AT5G09500.1	GVDLDALLDoMSTDDLVK	1
AT5G08670.1	IoMNVLGEPIDER	4
AT5G08670.1	NLQDIIAILGoMDELSEDDKLTVAR	1
AT5G08670.1	FEDQEGLPPIoMTSLEVQDHPTR	2
AT5G08060.1	DNVVQoMoMNEK	3
AT5G05730.1	AoMELIDELEPTR	1
AT5G04430.1	ISDRGDFoMSGTTDR	1
AT5G02500.1	oMYQGAGGEAGGPGASGoMDDDAPPASGGAGPK	9
AT5G02500.1	NALENYAYNoMR	10
AT5G02500.1	oMYQGAGGEAGGPGASGoMDDDAPPASGGAGPKIEEVD	15
AT5G02500.1	FSDSSVQSDoMK	6
AT5G02500.1	NQVAoMNPVNTVFDAK	6
AT5G02490.1	NALENYAYNoMR	2
AT5G02490.1	NQVAoMNPVNTVFDAK	2
AT5G01410.1	NoMDDDEVFTFAK	3
AT4G39860.1	DoMGEPAPR	1
AT4G39260.1	DAIEEoMNGKELDGR	11
AT4G39260.1	DAIEEoMNGK	2
AT4G39200.1	oMVAAHSSQQIYTR	2
AT4G38740.1	VYFDoMTIDGQPAGR	2
AT4G37910.1	EVDEVLLVGGoMTR	1
AT4G37910.1	oMKETAEAYLGK	1
AT4G36760.1	DoMEIDSDQPDR	1
AT4G35830.1	oMFVDYSEPESK	3
AT4G35830.1	SENAVQANoMELEFQR	8
AT4G35830.1	DAoMNNLGGDSNK	4
AT4G34870.1	IEoMELFADTTPNTAENFR	3
AT4G34180.1	EFDSSFAGFoMTDGAK	3
AT4G32605.1	LEALEoMSDDPTQYTGPSFEELDEK	3
AT4G31200.1	VFAoMDDSDR	3
AT4G28710.1	DVEAPASGVDDoMTR	3
AT4G27585.1	AAoMEoMQAEAER	2
AT4G26970.1	ANNoMFVDYNEPQQER	1
AT4G26780.1	TYAEoMENVoMDR	5
AT4G26780.1	TLLEGVEoMTEK	1
AT4G24830.1	IDoMVENR	1
AT4G24620.1	AoMEDLEK	1
AT4G24190.1	IoMQSQTLSDANK	3
AT4G22670.1	oMGDSSVEVTDENR	3
AT4G22670.1	oMGDSSVEVTDENREAAQEAK	2
AT4G22670.1	AoMEALSEGNFDEAIEHLTR	2
AT4G22670.1	SFVVEEpSDDDoMDETEEVKPK	2
AT4G21310.1	QLAVASLIFTWIILAIAFSoMLIVGToMANSRpSR	2
AT4G20890.1	EVDEQoMoMNVQNK	5
AT4G20890.1	oMSTKEVDEQoMoMNVQNK	3
AT4G17520.1	AFEAoMQQLSSK	1
AT4G17520.1	EoMTLEEYEK	2
AT4G17010.1	oMVEEoMQNLNK	2
AT4G15802.1	AEoMGVEGTPPPASK	2
AT4G15280.1	VoMEQDpSDVR	2
AT4G13850.1	GFGFVNFNDEGAATAAISEoMDGKELNGR	3
AT4G13650.1	DHpSSWVAoMISGLpSK	1
AT4G13510.1	ISSEDEoMAGoMDoMTR	1
AT4G11150.1	VLQAQDDIVNAoMKDQAAK	1
AT4G10480.1	IDDoMSSQLQAQAAQR	25
AT4G10480.1	FKoMPDVASoMIPNTDGSEAATVAQEEEDDEDVDETGVEAK	10
AT4G09920.1	CDDIGoMFIVIVPSLQRLSLpYLSPR	1
AT4G09020.1	VVEEEASToMTETK	1
AT4G08900.1	DTVDGoMTAoMVAAK	1
AT4G08780.1, AT4G08770.1	GFDVIDKoMK	2
AT4G08770.1	GFoMDLANDNLPAPFFTLNQLKDR	9
AT4G05390.1	VoMLLPEDDPK	4
AT4G02930.1	LoMDAVDEYIPDPVR	8
AT4G02930.1	NoMITGAAQoMDGGILVVSGPDGPoMPQTK	1
AT4G02520.1	NISQYAIoMAIGoMQVEDHQFDPVASK	2
AT3G63460.1	IoMFEEEGTSR	1
AT3G61440.1	EAEEoMKPVSVD	1
AT3G59760.1	NTPDAYoMLQQFDNPANPK	1
AT3G59650.1	NoMDPEEVLLNATR	2
AT3G57890.1	DNPFPLPDAYoMAAQQR	3
AT3G57785.1	LEoMEKLASAGDSSG	2
AT3G56080.1	ILRPGGpYLAVQDTVEoMLK	4
AT3G56070.1	AoMEDVGSDoMGNPSER	10
AT3G56070.1	AMEDVGSDoMGNPSER	1
AT3G55440.1	EAGSToMDVVAAQTK	4
AT3G53110.1	ELANQNoMEVLQK	4
AT3G52960.1	VLNLEEGGAFTNSSAEDoMLK	3
AT3G52930.1	NLNAoMNQLK	3
AT3G52880.1	VVGAFoMEGGSGDENK	9
AT3G51800.1	AGEKGEASTEAEPoMDASSNAQE	4
AT3G49910.1	GTKFTSEDVoMQNVD	3
AT3G49430.1	DSDGTYGVVDYTNYDDoMK	2
AT3G44310.1	DoMSTVQNATPFNGVAPSTTVR	2
AT3G43190.1	ALETEoMLQR	3
AT3G28480.1	SoMVADNDSGESVESEVR	1
AT3G27700.1	VVDSSNISNDoMoMNNTR	1
AT3G27240.1	oMLNDEAVEYEDGVPATEAQoMGK	1
AT3G27240.1	AoMAAEIEVVDGPNDEGEoMFTRPGK	1
AT3G25520.1	oMLEoMDDEYEGNVEATGEDFSVEPTDSR	4
AT3G24520.1	HARGoMYGQDLEDGEIVR	4
AT3G24503.1	ESGoMDALDNYLQTK	1
AT3G24160.1	LpTLAWLpTGIILLIATILGVYFLoMNMPLTK	4
AT3G23940.1	IDTQVSPEEoMNDR	4
AT3G23940.1	RIDTQVSPEEoMNDR	1
AT3G20970.1	DTAISEDDSETVAoMIK	8
AT3G18580.1	AGDoMQQPSSAELR	8
AT3G16050.1	VLNNoMDDDEVFTFAK	4
AT3G15950.1	NSoMLEAIEREFEAATK	15
AT3G15950.1	NSoMLEAFEREFEAATNAK	17
AT3G15950.1	NSoMLEAFER	13
AT3G13860.1	ADENTPNHVPDoMASoMGoM	8
AT3G13300.1	SKDSNVTPDDDVSGoMR	1
AT3G13070.1	VNDoMDQVSEASDVK	1
AT3G12915.1	EGPLAEENoMR	1
AT3G12580.1, AT3G09440.1	NALENYAYNoMR	5
AT3G12580.1	oMYQGAGPDoMGGAGGoMDDDTPAGGSGGAGPKIEEVD	3
AT3G12480.1	EoMEVEAANSGQPPPEDNVK	8
AT3G12390.1	LGoMKPITGVSR	4
AT3G12130.1	SKQEoMESYSTGLGSK	4
AT3G12050.1	ADGLVDoMPYISDENADEDPEIR	4
AT3G11710.1	AVAADDEEoMDATQYYENR	3
AT3G09840.1	SENPEAoMEEDGVDEVSEIK	3
AT3G09840.1	LVVDEAINDDNSVVSLHPAToMEK	4
AT3G09840.1	RSENPEAoMEEDGVDEVSEIK	5
AT3G09440.1	NALENYAYNoMR	2
AT3G09440.1	oMYQGGEAGGPAAGGoMDEDVPPSAGGAGPKIEEVD	6
AT3G09260.1	DKYANPEIoMIoMENGYGEELGASDSVAVGTADHNR	2
AT3G09260.1	YKEDIQLoMK	4
AT3G07770.1	NINAAYNSNPNDEDAoMR	2
AT3G07230.1	ASDNKPVoMNE	3
AT3G07170.1	DQLSGToMNQQPK	2
AT3G05070.1	AAQELSETKEDGEDEAVEEDGPAoMK	7
AT3G05060.1	VDALGDSQDNToMGLENR	2
AT3G05050.1	AoMPAPEANAENQSNIDR	1
AT3G04770.1	HTPGTFTNQoMQTSFSEPR	2
AT3G04120.1	VINDRFGIVEGLoMTTVHSITATQK	3
AT3G03250.1	SAVDGLTEoMSESEK	3
AT3G02780.1	DAGoMDAVQR	1
AT3G02480.1	DAAASAQDSLQQTGQQoMKEK	1
AT2G47510.1	AIoMQAAQEVAEGK	1
AT2G46520.1	DoMEGSDVDTR	3
AT2G45640.1	EVGEToMAYPNR	1
AT2G45070.1	VGSGAPQRGSAAATASoMR	3
AT2G44100.1	AIAIoMSHPIPNTNDSQSVQVILPQK	1
AT2G43610.1	FLGLPLLKDPDoMVAR	2
AT2G42310.1	LEoMEKLATAGDSSD	3
AT2G42210.1	YLEEEDGPLoMK	1
AT2G41500.1	AAAoMAVPTNDK	1
AT2G40080.1	NVAEEAEQGEDPAoMWENLDR	1
AT2G39795.1	NVKEFoMEQ	1
AT2G39310.1	ESoMPFGoMDSGK	1
AT2G38380.1	GFNVIDRoMK	2
AT2G38040.1	IAINENoMNEFGK	1
AT2G37340.1	RoMDDpSLpSPR	3
AT2G36880.1	KPEDIGAGDQGHoMFGYATDETPELoMPLTHVLATK	1
AT2G36460.1	NLNAoMNQLK	2
AT2G36160.1	ADRDESSPYAAoMLAAQDVAQR	8
AT2G34480.1	DTTLNGAVEQoMYTEoMASR	2
AT2G32730.1	AVESNEoMVDIDPR	1
AT2G32300.1	ASREoMLIIISVLApTTLIGLTVATDHTIGGPSGWTVGASLR	1
AT2G32240.1	AAGLQESEVoMEK	1
AT2G32080.1	TIDSPGQEETGoMTGVSK	1
AT2G31725.1	SQQYFENEoMAQFQER	1
AT2G31670.1	DLSEoMEAVDAQK	1
AT2G31490.1	DFHoMQDEDAGRPHR	3
AT2G30860.1	AYoMIKDR	6
AT2G29540.1	DLFGSoMDIENN	3
AT2G29540.1	QRDLFGSoMDIENN	2
AT2G29530.1	EQAFSoMAQTEoMEYR	1
AT2G28760.1	EGLPLoMEEDFR	2
AT2G28760.1	oMVENTPDDPRQR	1
AT2G28760.1	oMVENTPDDPR	2
AT2G28760.1	oMNIDDGR	1
AT2G27960.1	RPLNYQQQQENQAQNoMLVK	2
AT2G27720.1	oMKVVAAFLLAVLSGK	5
AT2G26040.1	LGVAATSAPoMHDDE	1
AT2G25980.1	QDGDoMLGENR	1
AT2G23170.1	DQTNPPNDEVoMAR	1
AT2G23120.1	DNDLPTDSPYoMATGTLEDYKLK	1
AT2G22420.1	DSLTASQQDSDDIoMPSPR	106
AT2G22420.1	oMFSEDQDEFFR	2
AT2G22420.1	KDSLTASQQDSDDIoMPSPR	3
AT2G22420.1	DSLTASQQDSDDIoMPSPR	3
AT2G21870.1	AQLDELKSDAVEAoMESQK	4
AT2G21870.1	ADoMFSESQR	2
AT2G21870.1	SDAVEAoMESQK	2
AT2G21870.1	KEEFQDEEoMPDVK	2
AT2G21870.1	QKADoMFSESQR	1
AT2G21870.1	KEEFQDEEoMPDVK	1
AT2G21660.1	AoMKDAIEGoMNGQDLDGR	25
AT2G21660.1	DAIEGoMNGQDLDGR	21
AT2G21580.1	oMVSAHSSQQIYTR	1
AT2G21230.1	DSoMGLTNQNSELK	1
AT2G20580.1	DIEVoMEAK	1
AT2G19970.1	DQoMSGPIAAK	1
AT2G19480.1	EIQNQYDEoMEAK	2
AT2G17850.1	NoMDGGYIAWVNKR	1
AT2G16600.1	IVoMELYADTTPETAENFR	10
AT2G15620.1	LQADDoMDELAR	1
AT2G14170.1	DIPTSVSLAoMPTSQKQ	1
AT2G13560.1	oMKIVVAGAGSAGIGVLNAAR	1
AT2G05710.1	ANNoMFVDYNEPQQDR	21
AT2G05710.1	SENAVQANoMELEFQR	7
AT2G03590.1	TYTLLISoMLLMFIVAVAVLoMASSGHRK	1
AT2G03510.1	DKDGSLEoMATDT	2
AT2G02050.1	oMIATQEEoMSAAK	1
AT2G01470.1	IIoMDPEKSEDDDESSSSSSSSR	1
AT1G79920.1	DTSDATGTDNGVPESAEKPVQoMETDSKAEAPK	1
AT1G79920.1	GGEQADEGKSEPEQPASAEAoMETENPAEGST	2
AT1G79230.1	NNoMEDPTYQHIDAR	1
AT1G78900.1	DoMGYNVSoMoMADSTSR	1
AT1G78870.1	LLSEPAPGISASPSEDNoMR	2
AT1G77120.1	DHDKPIQQVIAEoMTDGGVDR	50
AT1G77120.1	INTERGGoMIHDGESR	3
AT1G77120.1	YoMNKELELEK	1
AT1G76790.1	VIVoMEVVTPDEADNR	1
AT1G74030.1	NQADVDALoMLELDGTPNK	1
AT1G73990.1	GLLDELTITEGVQARoMDGIMFQQLGR	1
AT1G72370.1	HTPGTFTNQoMQTSFSEPR	4
AT1G67350.1	LoMENPEER	1
AT1G66480.1	LoMEENNNDASAIAEK	1
AT1G66280.1, AT1G66270.1	YKEDIQLoMK	5
AT1G66270.1	NVDHSAIGSoMPLTAALPVYAK	6
AT1G65960.2	NYVDoMDEYPVTTELQNR	1
AT1G65930.1	VANPIVEoMDGDEoMTR	1
AT1G63770.1	DQEFSSDoMGSR	2
AT1G62820.1	DGLSNDQVSSoMK	2
AT1G62740.1	TQQAGDDoMEIGEEEoMAVPSR	2
AT1G62740.1	EYDNAoMETYQK	4
AT1G61800.1	oMLSSIKPSSSSFSTAIpSGSVRR	1
AT1G58250.1	FLSVSVADoMVVK	1
AT1G56680.1	DPDoMVAR	2
AT1G56410.1	NQVAoMNPVNTVFDAK	2
AT1G56070.1	EAoMTPLSEFEDKL	7
AT1G56070.1	LYoMEARPoMEEGLAEAIDDGR	2
AT1G56070.1	EGPLAEENoMR	2
AT1G56070.1	DLQDDFoMGGAEIIK	1
AT1G55805.1	SVAoMSSVEKTGSDSGAIENR	2
AT1G55150.1	LLEDIoMDGSR	2
AT1G54270.1	SRDHTVSATHGDoMDQNTR	4
AT1G54010.1	ELVVYPADEPoMR	1
AT1G53310.1	oMApSIDVHLR	7
AT1G53240.1	SEVVGYoMGDDNLAK	21
AT1G53070.1	SLGDoMNDNHVGIDINSVDSVVSVK	4
AT1G52400.1	YKEDIQLoMK	3
AT1G52360.1	EIPVASoMDNTGK	2
AT1G51680.1	APQEQAVSQVoMEK	4
AT1G51010.1	EITQoMNDEIQNLVR	2
AT1G50480.1	VoMDVNDR	1
AT1G48920.1	SSDVEoMVDAEK	4
AT1G48850.1	DKVETEoMIAR	6
AT1G34430.1	NQoMQVNVTADHR	1
AT1G33040.1	DIDLVoMTQAGVSK	4
AT1G31812.1	SSEEAoMNDYITK	1
AT1G31440.1	AoMLEVDDQQQNVTSQR	7
AT1G30580.1	SLADoMAPDEAAK	4
AT1G30070.1	NLYEDGDEEoMKK	11
AT1G29965.1	DTTLNGAVEQoMYTEoMASR	1
AT1G29900.1	AoMEIVYDDSR	4
AT1G29810.1	AoMTEQSAQDLLQK	1
AT1G27450.1	DSEoMATEDVQDPR	1
AT1G27090.1	ITQoMEESISQGK	1
AT1G26460.1	EoMDDENDDQVEALAK	1
AT1G22920.1	KSADDSSDPEPoMITS	4
AT1G20450.1	TVEEENQGVoMDR	7
AT1G20010.1	AVLoMDLEPGToMDSIR	8
AT1G18210.1	oMIGPVDADGDGNVNFEEFQK	2
AT1G17880.1	LQDILPQIISQLGPDNoMDNLKK	2
AT1G17880.1	KLQDILPQIISQLGPDNoMDNLK	7
AT1G16890.2	LLSEPAPGISASPSEENoMR	2
AT1G16810.1	LIEGEEGDEEoMNR	1
AT1G16000.1	HQSHQDYoMDKADK	1
AT1G15340.1	ESoMEVDTSELEK	5
AT1G15340.1	ESoMEVDTSELEKK	1
AT1G13690.1	QGEoMEEDTDTKNDPoMAR	1
AT1G13440.1	VINDRFGIVEGLoMTTVHSITATQK	8
AT1G13060.1	LSGDDVGELHYHYYPVAPATAEQVoMEEATAE	6
AT1G13020.1	SEDEoMQPGR	2
AT1G12310.1	GKDGLSDDQVSSoMK	3
AT1G12270.1	FRPPPPQGDEAEVPESDoMGQSSSNEPEVEK	1
AT1G11580.1	NoMLTAQGREDQNQNTAISIQK	138
AT1G11580.1	NLoMLVGDGKDATIITGSLNVIDGSTTFR	3
AT1G07920.1, AT1G07930.1	oMTPTKPoMVVETFSEYPPLGR	5
AT1G07890.1	QoMGLSDKDIVALSGAHTLGR	6
AT1G07550.1	LVSLIGYCDDDNGLALIpYELoMGKGNLK	4
AT1G07210.1	ToMENRDQDFEYEVLDDDDEFDEGNA	2
AT1G04630.1	DoMPLLQDGPPPGGFAPVR	3
AT1G04270.1	GVDLDALLDoMSTDDLVK	3
AT1G02920.1	DIAGIAoMGIEIESHEFDPVGSK	3
AT1G02800.1	oMpTWRpSNpSGLSDGSALNVDLVGGpYpYDAGDNoMK	1
AT1G02780.1	VWLDPNESSDISoMANSR	2
		1451

## Sheet: AF3
Enriched "biological process" GO terms of all Met. oxidised proteins
0 min (control)
Removed duplicates within List 1	0
Removed duplicates within Genome	0
Removed common duplicates	0
Number of genes of List 1 finally used	96
Number of genes of Genome finally used	28761
GO term	Genes	p value	Adjusted p value
response to stress (GO:0006950)	AT1G13440,AT3G04120,AT5G08670,AT1G20450,AT2G38380,ATMG01190,AT3G56850,AT1G77120,AT2G27720,AT1G07890,AT1G09780,AT4G29810	1.28739e-26	7.72437e-25
response to abiotic stimulus (GO:0009628)	AT1G20450,AT1G77120,AT2G27720,AT1G07890,AT1G09780,AT4G29810,AT3G04120	3.51177e-21	1.05353e-19
response to chemical stimulus (GO:0042221)	AT5G08670,AT1G20450,AT2G38380,ATMG01190,AT2G30860,AT1G07890,AT1G13440,AT3G04120	3.18246e-10	6.36492e-09
cellular metabolic process (GO:0044237)	AT1G07940,AT2G36160,AT5G02870,AT5G08680,AT4G39200,AT5G52650,AT5G60390,AT2G43610,AT3G44310,AT4G25740,AT2G16600,AT2G07698,AT5G08690,AT2G38380,AT1G13060,AT1G04410,AT3G26340,AT3G08590,ATMG01190,AT3G52930,AT3G52580,AT3G56850,AT3G11510,AT2G37340,AT1G77120,AT1G01300,AT3G09630,AT2G27720,AT1G07920,AT2G30860,AT1G07890,AT1G13440,AT3G04120,AT1G07930,AT5G08670,AT3G56070	4.04214e-08	6.06321e-07
catabolic process (GO:0009056)	AT2G43610,AT1G13060,AT1G04410,AT3G26340,AT3G08590,AT3G52930,AT2G30860,AT1G13440,AT3G04120	6.46938e-07	7.76326e-06
biosynthetic process (GO:0009058)	AT1G07940,AT2G36160,AT5G02870,AT5G08680,AT4G39200,AT5G52650,AT5G60390,AT3G44310,AT4G25740,AT2G07698,AT5G08690,AT3G08590,AT3G52580,AT3G11510,AT3G09630,AT2G27720,AT1G07920,AT1G13440,AT3G04120,AT1G07930	1.12864e-06	1.12864e-05
reproductive process (GO:0022414)	AT1G07890	2.11957e-05	0.000181677
anatomical structure development (GO:0048856)	AT1G07890	0.00327996	0.0245997
response to temperature stimulus (GO:0009266)	AT1G20450,AT2G27720,AT1G07890,AT1G09780,AT4G29810,AT3G04120	1.36479e-29	1.9653e-27
oxygen and reactive oxygen species metabolic process (GO:0006800)	AT1G13440,AT3G04120,AT5G08670,AT2G38380,ATMG01190,AT1G07890	4.06646e-24	2.92785e-22
alcohol metabolic process (GO:0006066)	AT1G13440,AT3G04120,AT1G04410,AT3G08590,AT3G52930	1.68379e-08	8.08221e-07
embryonic development (GO:0009790)	AT1G07890	9.25931e-08	3.33335e-06
macromolecule catabolic process (GO:0009057)	AT1G13060,AT1G04410,AT3G26340,AT3G08590,AT3G52930,AT1G13440,AT3G04120	3.57619e-07	1.02994e-05
cellular biosynthetic process (GO:0044249)	AT2G36160,AT5G02870,AT5G08680,AT4G39200,AT5G52650,AT5G60390,AT3G44310,AT4G25740,AT2G07698,AT5G08690,AT3G08590,AT3G52580,AT3G11510,AT3G09630,AT2G27720,AT1G07920,AT1G13440,AT3G04120,AT1G07930,AT1G07940	5.82007e-07	1.39682e-05
cellular catabolic process (GO:0044248)	AT2G43610,AT1G13060,AT1G04410,AT3G26340,AT3G08590,AT3G52930,AT2G30860,AT1G13440,AT3G04120	6.86519e-07	1.41227e-05
response to hypoxia (GO:0001666)	AT1G77120	1.22973e-06	2.21351e-05
aldehyde metabolic process (GO:0006081)	AT3G08590	1.24608e-05	0.000199372
reproductive developmental process (GO:0003006)	AT3G08590	1.64678e-05	0.000237136
generation of precursor metabolites and energy (GO:0006091)	AT1G13440,AT3G04120,AT5G08680,AT2G07698,AT5G08690,AT1G04410,AT3G08590,AT3G52930,AT1G77120	0.000136769	0.00179043
organic acid metabolic process (GO:0006082)	AT1G13440,AT3G04120,AT3G44310,AT1G04410,AT3G08590	0.00022055	0.0026466
response to osmotic stress (GO:0006970)	AT1G77120,AT4G29810	0.000516233	0.00571827
carbohydrate metabolic process (GO:0005975)	AT1G13440,AT3G04120,AT1G04410,AT3G08590,AT3G52930	0.00237001	0.0243772
response to oxidative stress (GO:0006979)	AT1G13440,AT3G04120,AT5G08670,AT2G38380,ATMG01190,AT1G07890	2.61581e-24	8.39675e-22
response to heat (GO:0009408)	AT1G07890,AT3G04120	2.14125e-21	3.43671e-19
alcohol catabolic process (GO:0046164)	AT1G04410,AT3G08590,AT3G52930,AT1G13440,AT3G04120	3.66248e-12	3.91886e-10
alcohol biosynthetic process (GO:0046165)	AT3G08590,AT1G13440,AT3G04120	5.27346e-12	4.23195e-10
carbohydrate catabolic process (GO:0016052)	AT1G04410,AT3G08590,AT3G52930,AT1G13440,AT3G04120	5.80951e-10	3.72971e-08
response to cold (GO:0009409)	AT1G20450,AT2G27720,AT1G09780,AT4G29810	2.72443e-09	1.45757e-07
macromolecule biosynthetic process (GO:0009059)	AT1G07940,AT2G36160,AT5G02870,AT4G39200,AT5G52650,AT5G60390,AT4G25740,AT3G08590,AT3G52580,AT3G11510,AT3G09630,AT2G27720,AT1G07920,AT1G13440,AT3G04120,AT1G07930	2.62644e-07	1.20441e-05
GO:0015980	AT1G04410,AT3G08590,AT3G52930,AT1G77120,AT1G13440,AT3G04120	4.36978e-07	1.55855e-05
cellular macromolecule catabolic process (GO:0044265)	AT1G13060,AT1G04410,AT3G26340,AT3G08590,AT3G52930,AT1G13440,AT3G04120	4.2875e-07	1.55855e-05
aldehyde catabolic process (GO:0046185)	AT3G08590	1.21002e-06	3.88417e-05
glyceraldehyde-3-phosphate metabolic process (GO:0019682)	AT3G08590	1.68551e-06	4.91863e-05
reproductive structure development (GO:0048608)	AT1G07890	4.33558e-05	0.00115977
polyol metabolic process (GO:0019751)	AT3G08590	0.000214663	0.00530052
carboxylic acid metabolic process (GO:0019752)	AT1G04410,AT3G08590,AT1G13440,AT3G04120,AT3G44310	0.000460565	0.0105601
response to reactive oxygen species (GO:0000302)	AT1G07890,AT3G04120	4.72939e-27	1.89649e-24
glyceraldehyde-3-phosphate catabolic process (GO:0019683)	AT3G08590	1.59856e-07	3.20511e-05
polyol catabolic process (GO:0046174)	AT3G08590	4.74423e-07	6.34145e-05
cold acclimation (GO:0009631)	AT1G20450,AT4G29810	9.19275e-07	7.42501e-05
seed development (GO:0048316)	AT3G08590	9.25811e-07	7.42501e-05
translation (GO:0006412)	AT1G07930,AT1G07940,AT2G36160,AT5G02870,AT4G39200,AT5G52650,AT5G60390,AT4G25740,AT3G52580,AT3G11510,AT3G09630,AT2G27720,AT1G07920	1.72885e-05	0.00115545
protein kinase cascade (GO:0007243)	AT4G29810	3.96276e-05	0.0022701
monocarboxylic acid metabolic process (GO:0032787)	AT1G13440,AT3G04120,AT3G08590	7.77412e-05	0.00389678
cellular carbohydrate metabolic process (GO:0044262)	AT1G04410,AT3G08590,AT3G52930,AT1G13440,AT3G04120	0.000146512	0.00652792
glycerol metabolic process (GO:0006071)	AT3G08590	0.000255431	0.00931162
fermentation (GO:0006113)	AT3G08590	0.000233459	0.00931162
cellular respiration (GO:0045333)	AT1G77120	0.000790253	0.0264076
pyruvate metabolic process (GO:0006090)	AT1G13440,AT3G04120,AT3G08590	1.23769e-15	5.29729e-13
monosaccharide metabolic process (GO:0005996)	AT1G13440,AT3G04120,AT1G04410,AT3G08590,AT3G52930	2.14328e-10	3.05775e-08
cellular carbohydrate catabolic process (GO:0044275)	AT1G04410,AT3G08590,AT3G52930,AT1G13440,AT3G04120	1.60845e-10	3.05775e-08
embryonic development ending in seed dormancy (GO:0009793)	AT1G07890	2.34468e-08	2.50881e-06
glycerol catabolic process (GO:0019563)	AT3G08590	2.56701e-07	1.83114e-05
glycolytic fermentation (GO:0019660)	AT3G08590	2.56701e-07	1.83114e-05
non-glycolytic fermentation (GO:0019662)	AT3G08590	2.81819e-06	0.000172312
carbohydrate biosynthetic process (GO:0016051)	AT3G08590	3.29567e-06	0.000176318
lactate metabolic process (GO:0006089)	AT3G08590	4.54811e-06	0.000216288
acetate metabolic process (GO:0006083)	AT3G08590	1.02034e-05	0.000436707
MAPKKK cascade (GO:0000165)	AT4G29810	1.7769e-05	0.000691377
translational elongation (GO:0006414)	AT1G07930,AT1G07940,AT5G60390,AT2G27720,AT1G07920	0.00126228	0.0394125
indoleacetic acid metabolic process (GO:0009683)	AT3G44310	0.00128919	0.0394125
response to hydrogen peroxide (GO:0042542)	AT3G04120	0.00113589	0.0394125
monosaccharide biosynthetic process (GO:0046364)	AT3G08590,AT1G13440,AT3G04120	1.7065e-16	6.97815e-14
monosaccharide catabolic process (GO:0046365)	AT1G04410,AT3G08590,AT3G52930,AT1G13440,AT3G04120	2.92585e-16	6.97815e-14
hexose metabolic process (GO:0019318)	AT1G04410,AT3G08590,AT3G52930,AT1G13440,AT3G04120	1.45209e-14	2.30882e-12
aerobic glycerol catabolic process (GO:0019564)	AT3G08590	1.16584e-08	1.39026e-06
glucose catabolic process to butanediol (GO:0019650)	AT3G08590	3.4797e-08	3.31963e-06
glucose catabolic process to lactate (GO:0019659)	AT3G08590	8.16034e-08	6.48747e-06
glucose catabolic process to lactate and acetate (GO:0019658)	AT3G08590	1.64179e-07	1.11876e-05
acetate fermentation (GO:0019654)	AT3G08590	6.27653e-07	3.74238e-05
RNA splicing, via transesterification reactions (GO:0000375)	AT2G37340	0.000559499	0.0266881
indoleacetic acid biosynthetic process (GO:0009684)	AT3G44310	0.000504024	0.0266881
ribonucleoside triphosphate biosynthetic process (GO:0009201)	AT5G08680,AT2G07698,AT5G08690	0.00115404	0.045873
purine ribonucleoside triphosphate metabolic process (GO:0009205)	AT5G08680,AT2G07698,AT5G08690	0.00115404	0.045873
hexose biosynthetic process (GO:0019319)	AT3G08590,AT1G13440,AT3G04120	2.39613e-15	8.53022e-13
glucose metabolic process (GO:0006006)	AT1G13440,AT3G04120,AT1G04410,AT3G08590,AT3G52930	8.48746e-14	1.00718e-11
hexose catabolic process (GO:0019320)	AT1G04410,AT3G08590,AT3G52930,AT1G13440,AT3G04120	6.54159e-14	1.00718e-11
glucose catabolic process to D-lactate and ethanol (GO:0019656)	AT3G08590	7.45456e-07	6.63456e-05
30 min
Removed duplicates within List 1	0
Removed duplicates within Genome	0
Removed common duplicates	0
Number of genes of List 1 finally used	286
Number of genes of Genome finally used	28648
GO term	Genes	p value	Adjusted p value
response to stress (GO:0006950)	AT1G13440,AT3G04120,AT4G13850,AT3G23990,AT5G37510,AT1G56070,AT5G08670,AT2G33150,AT4G08770,AT5G23860,AT4G08780,AT2G44060,AT3G03250,AT2G21660,AT3G12580,AT1G53240,AT5G12250,AT1G77120,AT5G12000,AT2G33800,AT4G39260,AT5G09810	1.08929e-16	6.53575e-15
response to abiotic stimulus (GO:0009628)	AT5G23860,AT2G44060,AT3G60140,AT2G21660,AT3G49120,AT3G12580,AT1G53240,AT5G12250,AT1G77120,AT3G49110,AT2G33800,AT4G39260,AT5G09810,AT3G04120,AT4G13850,AT3G23990,AT1G56070,AT3G24220	4.01229e-14	1.20369e-12
catabolic process (GO:0009056)	AT2G05840,AT5G20000,AT2G30970,AT1G16470,AT1G13060,AT5G19990,AT3G05530,AT1G79210,AT1G13440,AT3G04120	4.71193e-10	9.42387e-09
cellular component organization and biogenesis (GO:0016043)	AT5G20920,AT3G12110,AT3G53650,AT4G01100,AT5G02570,AT1G11580,AT1G27390,AT5G44340,AT3G49120,AT2G37470,AT2G31270,AT4G20890,AT5G12250,AT5G59910,AT3G49110,AT1G08170,AT3G18035,AT5G09810,AT1G65440,AT2G28720,AT3G23990,AT3G46030,AT2G33150,AT3G45980,AT5G22880,AT1G72370,AT3G58160,AT5G23860,AT1G07790	1.61551e-06	2.42327e-05
circadian rhythm (GO:0007623)	AT2G21660	2.86077e-05	0.000286077
cellular developmental process (GO:0048869)	AT2G37470,AT5G59910,AT1G08170,AT3G18035,AT1G02170,AT1G65440,AT2G28720,AT3G23990,AT3G46030,AT3G45980,AT5G22880,AT1G72370,AT1G07790,AT5G20920,AT3G53650,AT5G02570	2.5241e-05	0.000286077
response to temperature stimulus (GO:0009266)	AT5G23860,AT2G21660,AT3G12580,AT1G53240,AT5G12250,AT2G33800,AT4G39260,AT3G04120,AT4G13850,AT3G23990,AT1G56070	7.30854e-16	1.05243e-13
macromolecule catabolic process (GO:0009057)	AT2G05840,AT5G20000,AT1G16470,AT1G13060,AT5G19990,AT3G05530,AT1G79210,AT1G13440,AT3G04120	4.31548e-12	3.10715e-10
cellular catabolic process (GO:0044248)	AT2G05840,AT5G20000,AT2G30970,AT1G16470,AT1G13060,AT5G19990,AT3G05530,AT1G79210,AT1G13440,AT3G04120	4.01444e-10	1.92693e-08
oxygen and reactive oxygen species metabolic process (GO:0006800)	AT1G13440,AT3G04120,AT5G37510,AT5G08670,AT4G08770,AT4G08780,AT3G49120,AT3G12580,AT3G49110	1.72212e-09	6.19962e-08
organelle organization and biogenesis (GO:0006996)	AT3G23990,AT3G46030,AT2G33150,AT3G45980,AT5G22880,AT1G72370,AT3G58160,AT5G23860,AT1G07790,AT3G12110,AT3G53650,AT5G02570,AT5G44340,AT2G37470,AT2G31270,AT4G20890,AT5G12250,AT5G59910,AT1G08170,AT3G18035,AT5G09810,AT1G65440,AT2G28720	5.59996e-08	1.61279e-06
cell differentiation (GO:0030154)	AT2G37470,AT5G59910,AT1G08170,AT3G18035,AT1G02170,AT1G65440,AT2G28720,AT3G23990,AT3G46030,AT3G45980,AT5G22880,AT1G72370,AT1G07790,AT5G20920,AT3G53650,AT5G02570	1.86066e-05	0.000446558
response to hypoxia (GO:0001666)	AT1G77120	2.46121e-05	0.000506306
response to cold (GO:0009409)	AT5G23860,AT2G21660,AT1G53240,AT5G12250,AT2G33800,AT4G39260,AT4G13850,AT1G56070	1.18069e-15	3.79e-13
cellular macromolecule catabolic process (GO:0044265)	AT2G05840,AT5G20000,AT1G16470,AT1G13060,AT5G19990,AT3G05530,AT1G79210,AT1G13440,AT3G04120	3.11868e-12	5.00548e-10
biopolymer catabolic process (GO:0043285)	AT2G05840,AT5G20000,AT1G16470,AT1G13060,AT5G19990,AT3G05530,AT1G79210	2.00476e-10	2.14509e-08
chromosome organization and biogenesis (GO:0051276)	AT3G53650,AT5G02570,AT2G37470,AT5G59910,AT1G08170,AT3G18035,AT1G65440,AT2G28720,AT3G46030,AT3G45980,AT5G22880,AT1G07790	1.24122e-07	9.96082e-06
DNA metabolic process (GO:0006259)	AT2G28720,AT3G46030,AT3G45980,AT5G22880,AT1G07790,AT3G53650,AT5G02570,AT2G21660,AT2G37470,AT2G31270,AT5G59910,AT1G08170,AT3G18035,AT1G65440	2.9513e-07	1.89474e-05
response to oxidative stress (GO:0006979)	AT1G13440,AT3G04120,AT5G37510,AT5G08670,AT4G08770,AT4G08780,AT3G12580	1.27336e-06	6.81245e-05
cell development (GO:0048468)	AT2G37470,AT5G59910,AT1G08170,AT3G18035,AT1G02170,AT1G65440,AT2G28720,AT3G23990,AT3G46030,AT3G45980,AT5G22880,AT1G72370,AT1G07790,AT5G20920,AT3G53650,AT5G02570	2.07753e-06	9.52695e-05
alcohol biosynthetic process (GO:0046165)	AT1G13440,AT3G04120	0.000120426	0.00483207
GO:0006753	AT5G13450,AT5G08680,AT5G08690	0.000574562	0.0184434
GO:0015985	AT5G08680,AT5G08690,AT5G13450	0.000522812	0.0184434
seed germination (GO:0009845)	AT5G09810,AT4G13850	0.0008208	0.0239524
modification-dependent macromolecule catabolic process (GO:0043632)	AT2G05840,AT5G20000,AT1G16470,AT1G13060,AT5G19990,AT3G05530,AT1G79210	1.16853e-12	4.68581e-10
protein catabolic process (GO:0030163)	AT5G19990,AT3G05530,AT1G79210,AT2G05840,AT5G20000,AT1G16470,AT1G13060	4.39647e-12	8.81492e-10
cellular component assembly (GO:0022607)	AT5G02570,AT2G37470,AT5G59910,AT1G08170,AT3G18035,AT1G65440,AT2G28720,AT3G23990,AT3G46030,AT3G45980,AT5G22880,AT1G72370,AT1G07790,AT5G20920,AT3G53650	2.04981e-10	2.73992e-08
DNA geometric change (GO:0032392)	AT2G21660	1.96958e-09	1.9745e-07
DNA packaging (GO:0006323)	AT3G46030,AT3G45980,AT5G22880,AT1G07790,AT3G53650,AT5G02570,AT2G37470,AT5G59910,AT1G08170,AT3G18035,AT1G65440,AT2G28720	5.21546e-09	4.1828e-07
chromosome organization and biogenesis (sensu Eukaryota) (GO:0007001)	AT3G46030,AT3G45980,AT5G22880,AT1G07790,AT3G53650,AT5G02570,AT2G37470,AT5G59910,AT1G08170,AT3G18035,AT1G65440,AT2G28720	4.09906e-08	2.73954e-06
proteolysis (GO:0006508)	AT3G19170,AT2G05840,AT5G20000,AT1G16470,AT1G13060,AT5G19990,AT3G05530,AT1G79210,AT1G02170	5.30544e-06	0.000303926
polysaccharide transport (GO:0015774)	AT5G65020	0.000169689	0.00850566
response to aluminum ion (GO:0010044)	AT1G34370	0.000334243	0.0148924
protein maturation (GO:0051604)	AT3G19170	0.000504691	0.0202381
nucleoside triphosphate metabolic process (GO:0009141)	AT5G13450,AT5G08680,AT5G08690	0.00136166	0.0496385
cellular protein catabolic process (GO:0044257)	AT2G05840,AT5G20000,AT1G16470,AT1G13060,AT5G19990,AT3G05530,AT1G79210	6.90881e-13	2.95697e-10
macromolecule complex assembly (GO:0065003)	AT3G23990,AT3G46030,AT3G45980,AT5G22880,AT1G72370,AT1G07790,AT5G20920,AT3G53650,AT5G02570,AT2G37470,AT5G59910,AT1G08170,AT3G18035,AT1G65440,AT2G28720	2.43065e-11	5.2016e-09
DNA duplex unwinding (GO:0032508)	AT2G21660	1.59381e-09	2.27383e-07
establishment and/or maintenance of chromatin architecture (GO:0006325)	AT3G46030,AT3G45980,AT5G22880,AT1G07790,AT3G53650,AT5G02570,AT2G37470,AT5G59910,AT1G08170,AT3G18035,AT1G65440,AT2G28720	3.03727e-09	3.24988e-07
pyruvate metabolic process (GO:0006090)	AT1G13440,AT3G04120	1.09036e-06	9.33347e-05
oxidative phosphorylation (GO:0006119)	AT4G32470,AT5G13450,AT5G08680,AT5G08690	0.000287562	0.0205127
protein maturation via proteolysis (GO:0051605)	AT3G19170	0.000474104	0.0289881
ribonucleoside triphosphate metabolic process (GO:0009199)	AT5G13450,AT5G08680,AT5G08690	0.000742341	0.0397153
purine nucleoside triphosphate metabolic process (GO:0009144)	AT5G13450,AT5G08680,AT5G08690	0.00101324	0.0481852
proteolysis involved in cellular protein catabolic process (GO:0051603)	AT5G20000,AT1G16470,AT1G13060,AT5G19990,AT3G05530,AT1G79210,AT2G05840	3.6236e-12	1.72846e-09
chromatin assembly or disassembly (GO:0006333)	AT3G46030,AT3G45980,AT5G22880,AT1G07790,AT3G53650,AT5G02570,AT2G37470,AT5G59910,AT1G08170,AT3G18035,AT1G65440,AT2G28720	2.36173e-11	5.63273e-09
protein-DNA complex assembly (GO:0065004)	AT3G46030,AT3G45980,AT5G22880,AT1G07790,AT3G53650,AT5G02570,AT2G37470,AT5G59910,AT1G08170,AT3G18035,AT1G65440,AT2G28720	6.7392e-11	1.07153e-08
tRNA transcription (GO:0009304)	AT2G29540	2.96204e-06	0.000353224
monosaccharide biosynthetic process (GO:0046364)	AT1G13440,AT3G04120	2.3623e-05	0.00225364
modification-dependent protein catabolic process (GO:0019941)	AT5G19990,AT3G05530,AT1G79210,AT2G05840,AT5G20000,AT1G16470,AT1G13060	4.45399e-09	1.58562e-06
chromatin assembly (GO:0031497)	AT5G59910,AT1G08170,AT3G18035,AT2G28720,AT3G46030,AT3G45980,AT5G22880,AT1G07790,AT3G53650,AT5G02570,AT2G37470	3.41692e-07	6.08211e-05
hexose biosynthetic process (GO:0019319)	AT1G13440,AT3G04120	5.15238e-05	0.00611416
ribosome assembly (GO:0042255)	AT1G72370	0.000475281	0.0423
60 min
Removed duplicates within List 1	0
Removed duplicates within Genome	0
Removed common duplicates	0
Number of genes of List 1 finally used	567
Number of genes of Genome finally used	28502
GO term	Genes	p value	Adjusted p value
response to stress (GO:0006950)	AT1G13440,AT3G04120,AT4G13850,AT2G47510,AT1G56070,AT5G08670,AT5G02490,AT4G08770,AT5G52640,AT2G14170,AT1G62820,AT5G09590,AT5G05730,AT5G23860,AT4G11150,AT4G08780,AT2G22420,AT4G02520,AT2G45640,AT3G03250,AT2G05710,AT5G56030,AT1G66270,AT2G38380,AT1G56410,AT2G21660,AT3G09440,AT3G61440,AT3G12580,AT5G28540,AT1G12270,AT5G58070,AT5G02500,AT1G53240,AT5G01410,AT5G55070,AT3G49910,AT1G79930,AT5G12250,AT1G77120…	1.01184e-55	6.07104e-54
response to abiotic stimulus (GO:0009628)	AT5G23860,AT4G11150,AT2G40080,AT4G02520,AT2G45640,AT1G73990,AT5G56030,AT1G56410,AT2G21660,AT3G09440,AT3G12580,AT5G28540,AT5G58070,AT5G02500,AT1G53240,AT5G01410,AT3G49910,AT1G79930,AT5G12250,AT1G77120,AT1G75780,AT1G22920,AT3G53110,AT4G24190,AT2G27720,AT5G42020,AT4G39260,AT1G51680,AT5G09810,AT1G07890,AT3G04120,AT4G13850,AT1G56070,AT5G02490,AT5G52640,AT1G62820,AT5G09590	1.5356e-31	4.6068e-30
cellular metabolic process (GO:0044237)	AT1G07940,AT3G23940,ATMG00070,AT2G36160,AT1G78870,AT1G74030,AT4G11150,AT2G27960,AT4G24620,AT3G12480,AT5G08680,AT4G08780,AT2G22420,AT4G39200,AT3G25520,AT2G15620,AT1G67350,AT5G52650,AT4G02520,AT2G29540,AT5G20920,AT3G07770,AT5G60390,AT5G56000,AT2G43610,AT2G36460,AT3G44310,AT5G56630,AT4G26970,AT3G04770,AT3G27240,AT2G13560,AT4G32605,AT2G16600,AT1G29965,AT1G48920,AT5G23300,AT3G51800,AT5G08690,AT3G03250…	4.51215e-06	9.02431e-05
nitrogen compound metabolic process (GO:0006807)	AT3G59760,AT2G36880,AT5G05730,AT1G48850,AT3G23940,AT4G26970,AT1G65960,AT4G24830,AT3G17760,AT3G28480,AT5G17330,AT3G61440,AT5G01410,AT4G08900,AT3G11710,AT1G29900,AT2G02010	2.66445e-05	0.000399667
catabolic process (GO:0009056)	AT1G78870,AT1G74030,AT4G02520,AT2G43610,AT2G36460,AT5G56630,AT4G26970,AT4G09020,AT5G42740,AT1G13060,AT2G32730,AT3G55440,AT3G52930,AT4G28470,AT4G08900,AT2G20580,AT1G56680,AT3G52880,AT1G16890,AT2G30860,AT5G51830,AT1G13440,AT3G04120,AT3G13300,AT5G58290,AT1G02920	3.44903e-05	0.000413884
response to chemical stimulus (GO:0042221)	AT5G58270,AT2G23170,AT5G08670,AT4G08770,AT5G52640,AT2G14170,AT5G05730,AT4G08780,AT2G22420,AT4G02520,AT2G45640,AT2G05710,AT2G38380,AT3G61440,AT3G12580,AT1G58250,AT5G01410,AT5G55070,AT1G22920,AT3G52880,AT3G53110,AT2G30860,AT5G09810,AT1G07890,AT1G13440,AT3G04120,AT2G47510,AT1G02920	0.000378343	0.00378343
response to biotic stimulus (GO:0009607)	AT3G12580,AT5G02500,AT1G51680,AT5G02490,AT5G52640,AT5G09590,AT2G26040,AT5G05730	0.000555402	0.00476059
circadian rhythm (GO:0007623)	AT2G40080,AT2G21660	0.00174944	0.0131208
response to temperature stimulus (GO:0009266)	AT5G23860,AT4G11150,AT4G02520,AT5G56030,AT1G56410,AT2G21660,AT3G09440,AT3G12580,AT5G28540,AT5G58070,AT5G02500,AT1G53240,AT3G49910,AT1G79930,AT5G12250,AT3G53110,AT4G24190,AT2G27720,AT5G42020,AT4G39260,AT1G07890,AT3G04120,AT4G13850,AT1G56070,AT5G02490,AT5G52640,AT1G62820,AT5G09590	9.55286e-49	1.37561e-46
oxygen and reactive oxygen species metabolic process (GO:0006800)	AT1G13440,AT3G04120,AT2G47510,AT5G08670,AT4G08770,AT2G14170,AT4G08780,AT2G22420,AT2G05710,AT2G38380,AT3G12580,AT5G01410,AT5G55070,AT3G52880,AT1G07890	4.39625e-19	3.1653e-17
alcohol metabolic process (GO:0006066)	AT1G13440,AT3G04120,AT1G74030,AT2G36460,AT5G56630,AT5G42740,AT5G59290,AT5G13980,AT3G55440,AT3G52930,AT3G46440,AT5G51830	1.93191e-08	9.27314e-07
response to hypoxia (GO:0001666)	AT1G77120	2.07718e-07	7.47786e-06
amine metabolic process (GO:0009308)	AT3G23940,AT4G26970,AT1G65960,AT4G24830,AT3G17760,AT3G28480,AT5G17330,AT3G61440,AT5G01410,AT4G08900,AT3G11710,AT1G29900,AT2G02010,AT3G59760,AT2G36880,AT5G05730,AT1G48850	3.60625e-06	0.00010386
organic acid metabolic process (GO:0006082)	AT1G13440,AT3G04120,AT2G38040,AT3G59760,AT2G36880,AT5G05730,AT1G48850,AT3G23940,AT1G74030,AT3G44310,AT4G26970,AT2G13560,AT1G50480,AT1G65960,AT5G42740,AT4G24830,AT3G17760,AT5G17330,AT3G61440,AT5G01410,AT4G08900,AT3G11710,AT1G29900,AT2G02010,AT5G51830	4.72746e-06	0.000113459
amino acid and derivative metabolic process (GO:0006519)	AT3G24503,AT3G59760,AT2G36880,AT5G05730,AT1G48850,AT3G23940,AT4G26970,AT1G65960,AT4G24830,AT3G17760,AT3G28480,AT5G17330,AT3G61440,AT5G01410,AT4G08900,AT3G11710,AT1G29900,AT2G02010,AT1G51680	1.06487e-05	0.000219058
carbohydrate metabolic process (GO:0005975)	AT5G51830,AT1G13440,AT3G04120,AT5G28510,AT1G74030,AT4G24620,AT3G21370,AT2G36460,AT5G56630,AT4G26970,AT2G13560,AT3G03250,AT3G43190,AT4G09020,AT5G42740,AT5G59290,AT5G13980,AT3G55440,AT1G66280,AT5G01410,AT3G52930,AT3G46440,AT3G09260	4.66689e-05	0.00084004
cellular catabolic process (GO:0044248)	AT1G78870,AT1G74030,AT4G02520,AT2G43610,AT2G36460,AT5G56630,AT4G26970,AT4G09020,AT5G42740,AT1G13060,AT2G32730,AT3G55440,AT3G52930,AT4G08900,AT2G20580,AT1G56680,AT3G52880,AT1G16890,AT2G30860,AT5G51830,AT1G13440,AT3G04120,AT3G13300,AT5G58290,AT1G02920	5.99092e-05	0.000958547
response to nitrosative stress (GO:0051409)	AT3G61440	8.76849e-05	0.00126266
generation of precursor metabolites and energy (GO:0006091)	AT1G13440,AT4G05390,AT3G04120,ATMG00070,AT1G74030,AT4G11150,AT4G24620,AT5G08680,AT2G15620,AT2G36460,AT5G56630,AT4G26970,AT3G27240,AT2G13560,AT5G08690,AT3G03250,AT3G43190,AT4G09020,AT5G42740,AT5G59290,AT5G13980,AT2G02050,AT2G32300,AT3G55440,AT5G01410,AT3G52930,AT3G46440,AT1G77120,AT3G52880,AT5G51830	0.000132228	0.00173098
metabolic compound salvage (GO:0043094)	AT1G67350,AT1G27450,AT2G02050,AT2G33220,AT1G04630,AT2G31490	0.000244821	0.00293785
urea cycle intermediate metabolic process (GO:0000051)	AT4G08900,AT1G29900,AT4G24830	0.000366563	0.00406039
response to other organism (GO:0051707)	AT3G12580,AT5G02500,AT1G51680,AT5G02490,AT5G52640,AT5G09590,AT5G05730	0.000447485	0.00460271
macromolecule catabolic process (GO:0009057)	AT1G78870,AT1G74030,AT2G36460,AT5G56630,AT4G09020,AT5G42740,AT1G13060,AT2G32730,AT3G55440,AT3G52930,AT4G28470,AT2G20580,AT1G16890,AT5G51830,AT1G13440,AT3G04120,AT3G13300,AT5G58290	0.000679768	0.00652578
organelle organization and biogenesis (GO:0006996)	AT1G72370,AT5G23860,AT4G11150,AT3G25520,AT1G29965,AT1G48920,AT1G20010,AT5G39740,AT5G44340,AT1G02780,AT5G43900,AT4G20890,AT5G12250,AT2G34480,AT1G78900,AT4G28710,AT5G55140,AT2G19480,AT5G09810	0.00159643	0.0143678
ribonucleoprotein complex biogenesis and assembly (GO:0022613)	AT1G29965,AT1G48920,AT5G39740,AT1G02780,AT2G37340,AT2G34480,AT5G55140,AT1G72370,AT3G25520,AT5G20920	0.00382714	0.0324181
cofactor metabolic process (GO:0051186)	AT2G36460,AT4G26970,AT5G08690,AT1G50480,AT3G02780,AT5G01410,AT3G52930,AT3G20970,AT4G11150,AT5G08680	0.00448867	0.0359094
response to heat (GO:0009408)	AT5G56030,AT1G56410,AT3G09440,AT3G12580,AT5G28540,AT5G02500,AT1G79930,AT3G53110,AT5G42020,AT1G07890,AT3G04120,AT5G02490,AT5G52640,AT5G09590	6.07167e-31	1.94901e-28
response to cold (GO:0009409)	AT5G23860,AT4G11150,AT4G02520,AT2G21660,AT5G58070,AT5G02500,AT1G53240,AT3G49910,AT5G12250,AT3G53110,AT4G24190,AT2G27720,AT4G39260,AT4G13850,AT1G56070,AT1G62820	3.8167e-30	6.12581e-28
response to oxidative stress (GO:0006979)	AT1G13440,AT3G04120,AT2G47510,AT5G08670,AT4G08770,AT2G14170,AT4G08780,AT2G22420,AT2G05710,AT2G38380,AT3G12580,AT5G01410,AT5G55070,AT3G52880,AT1G07890	7.62202e-20	8.15556e-18
response to virus (GO:0009615)	AT3G12580,AT5G02500,AT5G09590	5.34168e-15	4.2867e-13
nucleotide-sugar metabolic process (GO:0009225)	AT5G59290,AT2G28760,AT3G46440	1.38483e-14	8.89062e-13
GO:0015980	AT2G36460,AT5G56630,AT4G26970,AT2G13560,AT3G03250,AT3G43190,AT4G09020,AT5G42740,AT5G59290,AT5G13980,AT3G55440,AT5G01410,AT3G52930,AT3G46440,AT1G77120,AT5G51830,AT1G13440,AT3G04120,ATMG00070,AT1G74030,AT4G24620	6.1096e-08	3.26864e-06
alcohol catabolic process (GO:0046164)	AT5G56630,AT5G42740,AT3G55440,AT3G52930,AT1G13440,AT3G04120,AT1G74030,AT2G36460	1.07408e-05	0.00049254
carboxylic acid metabolic process (GO:0019752)	AT5G17330,AT3G61440,AT5G01410,AT4G08900,AT3G11710,AT1G29900,AT2G02010,AT5G51830,AT1G13440,AT3G04120,AT2G38040,AT3G59760,AT2G36880,AT5G05730,AT1G48850,AT3G23940,AT1G74030,AT3G44310,AT4G26970,AT2G13560,AT1G50480,AT1G65960,AT5G42740,AT4G24830,AT3G17760	1.36952e-05	0.00054952
nitrogen compound biosynthetic process (GO:0044271)	AT3G23940,AT4G24830,AT3G61440,AT1G29900,AT3G59760,AT2G36880,AT5G05730,AT1G48850	2.66275e-05	0.000949713
carbohydrate catabolic process (GO:0016052)	AT2G36460,AT5G56630,AT4G09020,AT5G42740,AT3G55440,AT3G52930,AT5G51830,AT1G13440,AT3G04120,AT1G74030	7.69702e-05	0.00247074
Golgi organization and biogenesis (GO:0007030)	AT4G11150,AT1G78900	0.000101347	0.00271103
detoxification of nitrogen compound (GO:0051410)	AT3G61440	0.000101347	0.00271103
carbohydrate transport (GO:0008643)	AT5G65020,AT1G61800	0.000149772	0.00369821
cyanide metabolic process (GO:0019499)	AT3G61440	0.000247781	0.00552743
alcohol biosynthetic process (GO:0046165)	AT5G42740,AT1G13440,AT3G04120,AT1G74030	0.000258291	0.00552743
photorespiration (GO:0009853)	AT1G67350,AT2G02050,AT2G33220,AT1G04630,AT2G31490	0.000308758	0.00619446
GO:0006753	AT4G11150,AT5G08680,AT5G08690	0.000809994	0.0128107
hydrogen transport (GO:0006818)	AT4G11150,AT5G08680,AT5G08690,AT1G78900	0.000837266	0.0128107
cytoskeleton organization and biogenesis (GO:0007010)	AT5G23860,AT1G20010,AT5G44340,AT5G43900,AT4G20890,AT5G12250,AT4G28710,AT5G09810	0.000877989	0.0128107
response to non-ionic osmotic stress (GO:0010335)	AT5G01410	0.000877795	0.0128107
GO:0015985	AT5G08680,AT5G08690,AT4G11150	0.000718972	0.0128107
ribosome biogenesis and assembly (GO:0042254)	AT1G72370,AT3G25520,AT1G29965,AT1G48920,AT5G39740,AT1G02780,AT2G34480,AT5G55140	0.000813394	0.0128107
cellular macromolecule catabolic process (GO:0044265)	AT1G78870,AT1G74030,AT2G36460,AT5G56630,AT4G09020,AT5G42740,AT1G13060,AT2G32730,AT3G55440,AT3G52930,AT2G20580,AT1G16890,AT5G51830,AT1G13440,AT3G04120,AT3G13300,AT5G58290	0.0012139	0.0169418
hydrogen peroxide metabolic process (GO:0042743)	AT3G52880	0.00266103	0.0355912
GO:0006752	AT4G11150,AT5G08680,AT5G08690,AT1G50480	0.00293244	0.0376525
nucleotide metabolic process (GO:0009117)	AT4G11150,AT5G08680,AT2G36460,AT5G23300,AT5G08690,AT5G58240,AT3G52930	0.00323599	0.039952
sulfur compound biosynthetic process (GO:0044272)	AT3G61440,AT3G59760,AT2G36880	0.00349067	0.0415001
protein folding (GO:0006457)	AT3G56070,AT5G02490,AT4G26780,AT5G56010,AT4G34870,AT5G09590,AT4G37910,AT3G07770,AT5G56000,AT2G16600,AT5G56030,AT1G56410,AT3G09440,AT3G12580,AT5G28540,AT5G02500,AT4G38740,AT1G79930,AT3G13860,AT4G24190,AT5G42020,AT5G55200	5.03421e-36	2.01872e-33
polysaccharide transport (GO:0015774)	AT5G65020	7.50926e-15	1.50561e-12
amino acid metabolic process (GO:0006520)	AT3G59760,AT2G36880,AT5G05730,AT1G48850,AT3G23940,AT4G26970,AT1G65960,AT4G24830,AT3G17760,AT5G17330,AT3G61440,AT5G01410,AT4G08900,AT3G11710,AT1G29900,AT2G02010	2.30266e-07	3.07789e-05
response to reactive oxygen species (GO:0000302)	AT3G12580,AT3G52880,AT1G07890,AT3G04120	9.4122e-07	7.54858e-05
cellular respiration (GO:0045333)	AT4G26970,AT1G77120,ATMG00070,AT1G74030	9.12274e-07	7.54858e-05
cellular carbohydrate metabolic process (GO:0044262)	AT1G74030,AT4G24620,AT2G36460,AT5G56630,AT4G26970,AT2G13560,AT3G03250,AT3G43190,AT4G09020,AT5G42740,AT5G59290,AT5G13980,AT3G55440,AT5G01410,AT3G52930,AT3G46440,AT5G51830,AT1G13440,AT3G04120	1.68446e-06	0.000112578
amine biosynthetic process (GO:0009309)	AT3G23940,AT4G24830,AT3G61440,AT1G29900,AT3G59760,AT2G36880,AT5G05730,AT1G48850	2.37121e-06	0.000135836
DNA geometric change (GO:0032392)	AT2G21660	3.30636e-06	0.000165732
microtubule-based process (GO:0007017)	AT5G23860,AT1G20010,AT5G44340,AT4G20890,AT5G12250	4.06028e-05	0.00180908
regulation of protein stability (GO:0031647)	AT5G56030	0.000379112	0.0152024
response to lipid hydroperoxide (GO:0006982)	AT5G01410	0.000742984	0.0255502
protein polymerization (GO:0051258)	AT5G44340,AT4G20890	0.000764595	0.0255502
monosaccharide metabolic process (GO:0005996)	AT5G51830,AT1G13440,AT3G04120,AT1G74030,AT2G36460,AT5G56630,AT5G42740,AT5G59290,AT5G13980,AT3G55440,AT3G52930,AT3G46440	3.43275e-15	1.46921e-12
amino acid biosynthetic process (GO:0008652)	AT3G59760,AT2G36880,AT5G05730,AT1G48850,AT3G23940,AT4G24830,AT3G61440,AT1G29900	3.82782e-09	8.19153e-07
pyruvate metabolic process (GO:0006090)	AT1G13440,AT3G04120,AT1G74030,AT5G42740	4.82779e-08	6.88764e-06
DNA duplex unwinding (GO:0032508)	AT2G21660	7.0282e-07	5.01345e-05
response to hydrogen peroxide (GO:0042542)	AT3G12580,AT3G52880,AT3G04120	5.14223e-07	5.01345e-05
cellular carbohydrate catabolic process (GO:0044275)	AT1G74030,AT2G36460,AT5G56630,AT4G09020,AT5G42740,AT3G55440,AT3G52930,AT5G51830,AT1G13440,AT3G04120	5.98965e-07	5.01345e-05
glutamine family amino acid metabolic process (GO:0009064)	AT1G65960,AT4G24830,AT3G17760,AT5G17330,AT4G08900,AT1G29900,AT2G02010	5.72848e-06	0.000350255
oxidative phosphorylation (GO:0006119)	AT4G11150,AT5G08680,AT5G08690,AT2G02050	0.000106907	0.00571953
ribonucleoside triphosphate metabolic process (GO:0009199)	AT4G11150,AT5G08680,AT5G08690	0.000161344	0.00627774
ribonucleotide biosynthetic process (GO:0009260)	AT4G11150,AT5G08680,AT5G23300,AT5G08690	0.000141848	0.00627774
protein stabilization (GO:0050821)	AT5G56030	0.000150497	0.00627774
purine nucleoside triphosphate metabolic process (GO:0009144)	AT4G11150,AT5G08680,AT5G08690	0.000244674	0.00872672
nucleoside triphosphate biosynthetic process (GO:0009142)	AT4G11150,AT5G08680,AT5G08690	0.000297722	0.00980192
purine ribonucleotide metabolic process (GO:0009150)	AT4G11150,AT5G08680,AT5G08690	0.000908814	0.0277837
purine nucleotide biosynthetic process (GO:0006164)	AT4G11150,AT5G08680,AT5G08690	0.00131381	0.0351444
cellular response to starvation (GO:0009267)	AT3G03250,AT1G66270	0.00126459	0.0351444
aromatic amino acid family metabolic process (GO:0009072)	AT1G48850,AT5G05730	0.00155388	0.0391212
pentose metabolic process (GO:0019321)	AT3G46440,AT5G51830,AT5G59290	2.42284e-08	1.1557e-05
tRNA transcription (GO:0009304)	AT2G29540	2.59812e-07	4.1959e-05
monosaccharide catabolic process (GO:0046365)	AT5G56630,AT5G42740,AT3G55440,AT3G52930,AT1G13440,AT3G04120,AT1G74030,AT2G36460	2.63893e-07	4.1959e-05
isoleucine metabolic process (GO:0006549)	AT3G23940	1.27602e-06	0.000152165
hexose metabolic process (GO:0019318)	AT5G13980,AT3G55440,AT3G52930,AT1G13440,AT3G04120,AT1G74030,AT2G36460,AT5G56630,AT5G42740	1.93009e-06	0.000184131
monosaccharide biosynthetic process (GO:0046364)	AT5G42740,AT1G13440,AT3G04120,AT1G74030	3.03617e-06	0.000241375
valine metabolic process (GO:0006573)	AT3G23940	1.69316e-05	0.00115377
proton transport (GO:0015992)	AT5G08680,AT5G08690,AT1G78900,AT4G11150	0.000111341	0.0066387
arginine metabolic process (GO:0006525)	AT4G24830,AT4G08900,AT1G29900	0.000158195	0.00754591
cysteine metabolic process (GO:0006534)	AT3G59760,AT3G61440	0.000158195	0.00754591
sulfur amino acid biosynthetic process (GO:0000097)	AT3G61440,AT3G59760,AT2G36880	0.000310013	0.0119437
branched chain family amino acid biosynthetic process (GO:0009082)	AT3G23940	0.000291454	0.0119437
ribonucleoside triphosphate biosynthetic process (GO:0009201)	AT4G11150,AT5G08680,AT5G08690	0.000350548	0.0119437
purine ribonucleoside triphosphate metabolic process (GO:0009205)	AT4G11150,AT5G08680,AT5G08690	0.000350548	0.0119437
hydrogen peroxide catabolic process (GO:0042744)	AT3G52880	0.000380604	0.0121032
purine nucleoside triphosphate biosynthetic process (GO:0009145)	AT4G11150,AT5G08680,AT5G08690	0.000527006	0.0139657
cellular response to phosphate starvation (GO:0016036)	AT3G03250,AT1G66270	0.000517959	0.0139657
plasma membrane to endosome transport (GO:0048227)	AT2G44100	0.000517125	0.0139657
glutamate metabolic process (GO:0006536)	AT1G65960,AT3G17760,AT5G17330,AT2G02010	0.00114888	0.0274007
serine family amino acid biosynthetic process (GO:0009070)	AT3G61440,AT3G59760	0.00114888	0.0274007
aromatic amino acid family biosynthetic process (GO:0009073)	AT1G48850,AT5G05730	0.00132943	0.0301832
purine ribonucleotide biosynthetic process (GO:0009152)	AT4G11150,AT5G08680,AT5G08690	0.0013921	0.0301832
D-xylose metabolic process (GO:0042732)	AT5G59290,AT3G46440	4.06811e-14	1.44825e-11
valine biosynthetic process (GO:0009099)	AT3G23940	5.47196e-07	9.74008e-05
glucose metabolic process (GO:0006006)	AT1G13440,AT3G04120,AT1G74030,AT2G36460,AT5G56630,AT5G42740,AT3G55440,AT3G52930	1.20381e-06	0.000107073
hexose biosynthetic process (GO:0019319)	AT1G13440,AT3G04120,AT1G74030,AT5G42740	1.50384e-06	0.000107073
hexose catabolic process (GO:0019320)	AT3G55440,AT3G52930,AT1G13440,AT3G04120,AT1G74030,AT2G36460,AT5G56630,AT5G42740	9.36229e-07	0.000107073
isoleucine biosynthetic process (GO:0009097)	AT3G23940	2.67824e-06	0.000158909
cysteine biosynthetic process (GO:0019344)	AT3G61440,AT3G59760	0.00032307	0.0164304
ATP metabolic process (GO:0046034)	AT5G08690,AT4G11150,AT5G08680	0.000471667	0.0209892
purine ribonucleoside triphosphate biosynthetic process (GO:0009206)	AT4G11150,AT5G08680,AT5G08690	0.00102856	0.0406854

## Sheet: AF4
				Unique proteins containing single Met residues
Protein Acc. #	Oxidised peptide	ox. Met residues		AT1G01300.1
AT5G52650.1	oMIISEANRK	1		AT1G02170.1
AT5G08670.1	oMLSPHILGEEHYNTAR	1		AT1G02780.1
AT4G39200.1	oMVAAHSSQQIYTR	1		AT1G02920.1
AT4G29810.1	IISQLEPEVLpSPIKPADDQLSLSDLDoMVK	1		AT1G04270.1
AT4G25740.1	oMIISENNRR	1		AT1G04410.1
AT3G56850.1	ALGpSoMNLDELLK	1		AT1G04630.1
AT3G52930.1	ALSDHHVLLEGTLLKPNoMVTPGSDSPK	1		AT1G06500.1
AT3G44310.1	KLoMPTSLER	1		AT1G07210.1
AT3G12390.1	LGoMKPITGVSR	1		AT1G07550.1
AT3G09630.1	GHKIENVPEoMPLVVSDSAEAVEK	1		AT1G07890.1
AT3G05620.1	LAMERIPTVoMMLpSIR	1		AT1G09100.1
AT2G43610.1	FLGLPLLKDPDoMVAR	1		AT1G09780.1
AT2G38380.1	GFNVIDRoMK	1		AT1G12270.1
AT2G37340.1	RoMDDpSLpSPR	1		AT1G12310.1
AT2G36160.1	ADRDESSPYAAoMLAAQDVAQR	1		AT1G12800.1
AT2G30860.1	AYoMIKDR	1		AT1G13020.1
AT2G27720.1	oMKVVAAFLLAVLSGK	1		AT1G13060.1
AT2G21870.1	QKADoMFSESQR	1		AT1G15280.1
AT2G16600.1	IVoMELYADTTPETAENFR	1		AT1G15340.1
AT2G07698.1	VVDAoMGVPIDGKGALSDHEQR	1		AT1G16000.1
AT1G77120.1	DHDKPIQQVIAEoMTDGGVDR	1		AT1G16470.1
AT1G77120.1	INTERGGoMIHDGESR	1		AT1G16810.1
AT1G20450.1	TVEEENQGVoMDR	1		AT1G16890.2
AT1G13440.1	VINDRFGIVEGLoMTTVHSITATQK	1		AT1G17880.1
AT1G13060.1, AT3G04120.1	ASoMGGYISSQSVKK	1		AT1G18210.1
AT1G11580.1	NLoMLVGDGKDATIITGSLNVIDGSTTFR	1		AT1G19850.1
AT1G09780.1	AHGTAVGLPSEDDoMGNSEVGHNALGAGR	1		AT1G20450.1
AT1G07890.1	QoMGLSDKDIVALSGAHTLGR	1		AT1G22920.1
AT1G04410.1	GIMLGADQPVILHoMLDIPPAAEALNGVKMELIDAAFPLLK	1		AT1G26460.1
AT1G01300.1	LIRPAYIAoMR	1		AT1G27090.1
AT5G13850.1	LGoMKPITGVSK	1		AT1G27450.1
ATMG00140.1	VGYAoMAPKPDPTVLPDLQEKK	1		AT1G29810.1
AT5G65020.1	DTSGDYEDoMLVALLGHGDA	1		AT1G29900.1
AT5G56810.1	GpSIoMCQLLVKF	1		AT1G30070.1
AT5G53510.1	oMFGNLGEYAAINWFFLVGAIAPFFVWLATK	1		AT1G30580.1
AT5G51950.1	pYPDATIHGLLDLoMLSVPTNLRPR	1		AT1G31180.1
AT5G42950.1	SSTATASNTSQoMSSEVDSVRGEESSLQNTR	1		AT1G31440.1
AT5G37510.1	DALAVVGDIIHQVKPDEIVGVAGQLSDAESMoMVLKDFVNR	1		AT1G31812.1
AT5G36880.1	HVEpSoMSQLPSGAGK	1		AT1G33850.1
AT5G25950.1	SGKCPoMGpTIPVR	1		AT1G34370.1
AT5G22040.1	WERDGPNMSRPoMATAVpYNEGQQGVDSpSR	1		AT1G34430.1
AT5G20920.1	ToMHRQPDHVMQYLLAELGTSGSLDGQQR	1		AT1G43850.1
AT5G19990.1	oMESGSGNGDSEVQR	1		AT1G47550.1
AT5G17720.1	KFLFPHpToMNK	1		AT1G48850.1
AT5G12250.1	EVDEQoMINVQNK	1		AT1G48920.1
AT5G12000.1	LpTTKSDIFSLGIoMLLQIIpTAK	1		AT1G50480.1
AT5G08670.1	NLQDIIAILGoMDELSEDDKLTVAR	1		AT1G51010.1
AT5G02230.1	IVELSDLLYKNpYGTToMAGLR	1		AT1G51570.1
AT4G39260.1	DAIEEoMNGKELDGR	1		AT1G51680.1
AT4G32551.1	EQQLQQSQHPQVSQQQQQQQQQQIQoMQQLLLQR	1		AT1G52360.1
AT4G32470.1	GYLQDoMLALVERESK	1		AT1G52400.1
AT4G27900.1	pSAoMESPLSEVLDIKNISLVAK	1		AT1G53070.1
AT4G20150.1	HPWEHVVGoMGLGAVFANQLVKWDVK	1		AT1G53240.1
AT4G15802.1	INELEQSINDLRAEoMGVEGTPPPASK	1		AT1G53310.1
AT4G13850.1	GFGFVNFNDEGAATAAISEoMDGKELNGR	1		AT1G54000.1
AT4G10060.1	ESpSLPVpSVFEFToMSNLGK	1		AT1G54010.1
AT4G08770.1	GFoMDLANDNLPAPFFTLNQLKDR	1		AT1G54270.1
AT4G01100.1	pTAVAPLERoMK	1		AT1G54570.1
AT3G60140.1	AKGpSWFFIILFIISMLENoMINSLELDR	1		AT1G55150.1
AT3G58220.2	TQQVKEToMDINGFQVLPSQVTLVSR	1		AT1G55325.2
AT3G58160.1	pSPSMSASToMASAPVVR	1		AT1G55805.1
AT3G55560.1	NSNNNNPPToMTR	1		AT1G56410.1
AT3G54460.1	NLLPAYNGASELpSEVoMEAKR	1		AT1G56680.1
AT3G52690.1	FSTLEpTLILKYLALVDVPSPVCoMK	1		AT1G58250.1
AT3G51250.1	oMIASGSGKLIR	1		AT1G59870.1
AT3G50560.1	MoMRNVGSpSSSGSK	1		AT1G59890.1
AT3G49110.1	AYADGTQTFFNAFVEAoMNR	1		AT1G61800.1
AT3G48860.1	VoMALQNKDNGDEDDEDEDEDLSLR	1		AT1G62820.1
AT3G48290.1	MMMoMIILLLCSIILITILFFK	1		AT1G63770.1
AT3G28960.1	pYALoMITPTVNTIKDWFPpSR	1		AT1G64980.1
AT3G25510.1	oMNSSFFLGTLAAAIGFLpTLLKK	1		AT1G65440.1
AT3G24880.1	MPRVPQSVTNTTQTVSoMGpTpTK	1		AT1G65960.2
AT3G24220.1	LKPTYPNLNLLQKLAApToMLDK	1		AT1G66270.1
AT3G23990.1	oMISTSEEIAQVGTISANGEREIGELIAK	1		AT1G66280.1
AT3G19170.1	QFPRpSpYoMSLTSSpTAALR	1		AT1G66480.1
AT3G18035.1	SEILHSSNNDPoMASGSASQPLKR	1		AT1G67140.1
AT3G12870.1	ASDQSpTNPPIoMEAK	1		AT1G67350.1
AT3G12580.1	oMDKSSVHDVVLVGGSpTR	1		AT1G69340.1
AT3G12110.1	YPIEHGIVSNWDDoMEKIWHHTFYNELR	1		AT1G72370.1
AT3G09840.1	LVVDEAINDDNSVVSLHPAToMEK	1		AT1G73360.1
AT3G09180.1	ILEAoMFVApSQPR	1		AT1G73990.1
AT3G08630.1	GMVFATVGLAAGLVGTAIpSNGLIoMLR	1		AT1G74030.1
AT3G07230.1	ASDNKPVoMNE	1		AT1G76790.1
AT3G06868.1	NoMLAApSSSSSSSSSSSSSANLIYKR	1		AT1G78870.1
AT3G05070.1	AAQELSETKEDGEDEAVEEDGPAoMK	1		AT1G79230.1
AT3G04570.1	SHVoMEIASGTDVIETLATFAR	1		AT2G01470.1
AT3G04120.1	VINDRFGIVEGLoMTTVHSITATQK	1		AT2G03510.1
AT3G03250.1	SAVDGLTEoMSESEKSGFISLVSR	1		AT2G05840.1
AT2G44060.1	DFGSALWDoMIR	1		AT2G07698.1
AT2G42640.1	TNGRCoMNTPDLNNDIAR	1		AT2G13560.1
AT2G42310.1	LEoMEKLATAGDSSD	1		AT2G14170.1
AT2G37280.1	KLQLLpSEITGAFRPGVLTALoMGISGAGK	1		AT2G14910.1
AT2G33800.1	IVLEoMAGVENALGKQLGSNNALNNAR	1		AT2G15620.1
AT2G33150.1	DGTTTAGNSSQVSDGAGAVLLoMKR	1		AT2G16600.1
AT2G32300.1	EoMLIIISVLATTLIGLpTVATDHTIGGPSGWTVGASLR	1		AT2G17850.1
AT2G31270.1	VSSLMEEoMASIPApSK	1		AT2G19480.1
AT2G30970.1	ISoMAGVTTGNVGYLANAIHEVTK	1		AT2G19970.1
AT2G30240.1	YALPLLLLQoMSVIIVpTpSRLIFR	1		AT2G20300.1
AT2G29540.1	QRDLFGSoMDIENN	1		AT2G20580.1
AT2G25530.1	TMLMDoMFYGApTDGIIRHR	1		AT2G21230.1
AT2G20300.1	SGPLRPoMRpSR	1		AT2G21580.1
AT2G16600.1	IVoMELYADTTPETAENFR	1		AT2G23120.1
AT2G14910.1	EpTIHSVVHGLLATLSPKoMHSK	1		AT2G23170.1
AT2G05840.1	oMKENPAFTYDETVQTAISALQSVLQEDFK	1		AT2G25530.1
AT1G77120.1	DHDKPIQQVIAEoMTDGGVDR	1		AT2G25980.1
AT1G73360.1	ApSApSGpSLIpTVGFQIoMVSNLPTAK	1		AT2G26040.1
AT1G72370.1	HTPGTFTNQoMQTSFSEPR	1		AT2G27720.1
AT1G69340.1	pYANPLApSpSpSEAGpSpSGNGoMVpSK	1		AT2G27960.1
AT1G67140.1	SFpSVFLGKQLQSSNASPSoMK	1		AT2G29540.1
AT1G65440.1	YVDPLVpSHLKpToMLNYR	1		AT2G30240.1
AT1G64980.1	oMDGAVQTVpYPR	1		AT2G30860.1
AT1G59890.1	ENTCDGSoMApSNLKPLpTPPK	1		AT2G30970.1
AT1G59870.1	TVVCTIHQPSIDIFEAFDELMLoMKR	1		AT2G31270.1
AT1G55325.2	LPVIVpSPHGoMR	1		AT2G31490.1
AT1G54570.1	NAVGpSVFFSpToMEDGKIVK	1		AT2G31670.1
AT1G54000.1	GASFAVEGATLLGAPVESoMTLNQQVKK	1		AT2G31725.1
AT1G53240.1	SEVVGYoMGDDNLAK	1		AT2G32080.1
AT1G53070.1	SLGDoMNDNHVGIDINSVDSVVSVK	1		AT2G32240.1
AT1G51570.1	FTCSSLLNMMYoMYSMPLLPK	1		AT2G32300.1
AT1G48850.1	DKVETEoMIAR	1		AT2G32730.1
AT1G47550.1	NNKLEoMQSVNNK	1		AT2G33150.1
AT1G43850.1	GGGLAGVGPVKoMEPGQVSNDQQHGQVQQQQQK	1		AT2G33800.1
AT1G34370.1	TAAALAKPNKEpSVPGSEPoMLIK	1		AT2G34480.1
AT1G33850.1	oMEPEVVAAGIVK	1		AT2G36160.1
AT1G31180.1	EVAQGVDMoMIVR	1		AT2G36460.1
AT1G19850.1	MQQPLMMNQKSEoMVQPQNK	1		AT2G37280.1
AT1G17880.1	KLQDILPQIISQLGPDNoMDNLK	1		AT2G37340.1
AT1G16470.1	YTEDoMELDDAIHTAILTLKEGFEGEISSK	1		AT2G38040.1
AT1G15280.1	DSSTNTLNDLVKPoMESPEVAENGVSER	1		AT2G38380.1
AT1G13060.1	LSGDDVGELHYHYYPVAPATAEQVoMEEATAE	1		AT2G39310.1
AT1G12800.1	oMDVLALSSSApSAAAPSASLAGK	1		AT2G39795.1
AT1G09100.1	AoMEVDEKPTEDYNDIGGLEK	1		AT2G40080.1
AT1G06500.1	MoMHSTVQHGGNK	1		AT2G41500.1
AT1G04270.1	GVDLDALLDoMSTDDLVKLFSSR	1		AT2G42210.1
AT1G02170.1	NTGNDGGGSGGVVTTVLSoMLLTGGSAIGGLR	1		AT2G42310.1
ATMG00070.1	VVSEPIEoMTQEFR	1		AT2G42640.1
AT5G67490.1	DVKPDQNLQQNLQoMQKEEEEEGEGGGGGEFVNEDTGEIGGPR	1		AT2G43610.1
AT5G66030.1	IAEoMEAAATGEAAR	1		AT2G44060.1
AT5G64130.1	SoMPSSQQEEAVVK	1		AT2G44100.1
AT5G62270.1	NAANPSSDNTPSDSGDVoMSK	1		AT2G45070.1
AT5G61030.1	oMEDGPIGGEFEDVAK	1		AT2G45640.1
AT5G59950.1	ISAEDLDADLDKYHSGDoMETN	1		AT2G46520.1
AT5G58290.1	ASPALoMDLSTADEEDLYGR	1		AT2G47510.1
AT5G58240.1	SIQEoMADEASQYR	1		AT3G02480.1
AT5G58070.1	TAQoMEEETYK	1		AT3G02780.1
AT5G55210.1	AVELDoMNLTDSDQTK	1		AT3G03250.1
AT5G55200.1	TYAEQQNLoMDR	1		AT3G04120.1
AT5G55140.1	ALRPPLVVSHSSPATDSSNoMS	1		AT3G04770.1
AT5G55070.1	DADKoMNFADIEK	1		AT3G05050.1
AT5G54900.1	FADENEQoMR	1		AT3G05060.1
AT5G52650.1	oMIISEANRK	1		AT3G05070.1
AT5G52200.1	TPYHPMoMDDDGSLpSPR	1		AT3G05620.1
AT5G51830.1	LNNVDNSGoMR	1		AT3G06868.1
AT5G50850.1	DALNSAIDEEoMSADPK	1		AT3G07170.1
AT5G47210.1	EoMTLEEYEKILEEK	1		AT3G07230.1
AT5G42020.1	AoMDDAGLQK	1		AT3G07770.1
AT5G41950.1	ESASQPAENNPAoMDLINR	1		AT3G08630.1
AT5G40410.1	LAQGIHGLIoMFGGFSGNK	1		AT3G09180.1
AT5G36880.1	HVESoMpSQLPSGAGK	1		AT3G09630.1
AT5G23630.1	IoMDDLNNDEGDGR	1		AT3G11710.1
AT5G23300.1	oMLAETSATSSSPSDDVKPGGK	1		AT3G12050.1
AT5G20920.1	VVIQEPVEDLAESSQTEKSDSLPVNDGLESSFTGoMK	1		AT3G12110.1
AT5G20200.1	LoMQLQNDSSK	1		AT3G12130.1
AT5G19190.1	pSNoMNSTpSVHApSIPR	1		AT3G12390.1
AT5G18525.1	oMDLVLLLpYPpSFApSLLGMEKLR	1		AT3G12480.1
AT5G17330.1	NYVDoMDEYPVTTELQNR	1		AT3G12870.1
AT5G13980.1	LTEoMSLSANQER	1		AT3G12915.1
AT5G13850.1	LGoMKPITGVSR	1		AT3G13070.1
AT5G13690.1	pTQVToMWYDpSNDVNQSK	1		AT3G13300.1
AT5G13470.1	SNVATEDoMSR	1		AT3G16050.1
AT5G13260.1	VoMASQTNNDDDDDDDDDEVGGDDLGFR	1		AT3G18035.1
AT5G12250.1	EVDEQoMINVQNK	1		AT3G18580.1
AT5G10010.1	AIEEoMSEDTK	1		AT3G19170.1
AT5G09810.1	DLTDSLoMK	1		AT3G20970.1
AT5G09500.1	GVDLDALLDoMSTDDLVK	1		AT3G23940.1
AT5G05730.1	AoMELIDELEPTR	1		AT3G23990.1
AT5G04430.1	ISDRGDFoMSGTTDR	1		AT3G24160.1
AT5G01410.1	NoMDDDEVFTFAK	1		AT3G24220.1
AT4G39860.1	DoMGEPAPR	1		AT3G24503.1
AT4G39260.1	DAIEEoMNGKELDGR	1		AT3G24520.1
AT4G39200.1	oMVAAHSSQQIYTR	1		AT3G24880.1
AT4G38740.1	VYFDoMTIDGQPAGR	1		AT3G25510.1
AT4G36760.1	DoMEIDSDQPDR	1		AT3G28480.1
AT4G35830.1	oMFVDYSEPESK	1		AT3G28960.1
AT4G34870.1	IEoMELFADTTPNTAENFR	1		AT3G43190.1
AT4G34180.1	EFDSSFAGFoMTDGAK	1		AT3G44310.1
AT4G32605.1	LEALEoMSDDPTQYTGPSFEELDEK	1		AT3G48290.1
AT4G31200.1	VFAoMDDSDR	1		AT3G48860.1
AT4G28710.1	DVEAPASGVDDoMTR	1		AT3G49110.1
AT4G26970.1	ANNoMFVDYNEPQQER	1		AT3G49430.1
AT4G24830.1	IDoMVENR	1		AT3G49910.1
AT4G24620.1	AoMEDLEK	1		AT3G50560.1
AT4G24190.1	IoMQSQTLSDANK	1		AT3G51250.1
AT4G15802.1	AEoMGVEGTPPPASK	1		AT3G51800.1
AT4G15280.1	VoMEQDpSDVR	1		AT3G52690.1
AT4G13850.1	GFGFVNFNDEGAATAAISEoMDGKELNGR	1		AT3G52880.1
AT4G13650.1	DHpSSWVAoMISGLpSK	1		AT3G52930.1
AT4G11150.1	VLQAQDDIVNAoMKDQAAK	1		AT3G52960.1
AT4G09920.1	CDDIGoMFIVIVPSLQRLSLpYLSPR	1		AT3G53110.1
AT4G09020.1	VVEEEASToMTETK	1		AT3G54460.1
AT4G05390.1	VoMLLPEDDPK	1		AT3G55440.1
AT3G63460.1	IoMFEEEGTSR	1		AT3G55560.1
AT3G61440.1	EAEEoMKPVSVD	1		AT3G56080.1
AT3G59760.1	NTPDAYoMLQQFDNPANPK	1		AT3G56850.1
AT3G59650.1	NoMDPEEVLLNATR	1		AT3G57785.1
AT3G57890.1	DNPFPLPDAYoMAAQQR	1		AT3G57890.1
AT3G57785.1	LEoMEKLASAGDSSG	1		AT3G58160.1
AT3G56080.1	ILRPGGpYLAVQDTVEoMLK	1		AT3G58220.2
AT3G55440.1	EAGSToMDVVAAQTK	1		AT3G59650.1
AT3G53110.1	ELANQNoMEVLQK	1		AT3G59760.1
AT3G52960.1	VLNLEEGGAFTNSSAEDoMLK	1		AT3G60140.1
AT3G52930.1	NLNAoMNQLK	1		AT3G61440.1
AT3G52880.1	VVGAFoMEGGSGDENK	1		AT3G63460.1
AT3G51800.1	AGEKGEASTEAEPoMDASSNAQE	1		AT4G01100.1
AT3G49910.1	GTKFTSEDVoMQNVD	1		AT4G05390.1
AT3G49430.1	DSDGTYGVVDYTNYDDoMK	1		AT4G09020.1
AT3G44310.1	DoMSTVQNATPFNGVAPSTTVR	1		AT4G09920.1
AT3G43190.1	ALETEoMLQR	1		AT4G10060.1
AT3G28480.1	SoMVADNDSGESVESEVR	1		AT4G11150.1
AT3G24520.1	HARGoMYGQDLEDGEIVR	1		AT4G13650.1
AT3G24503.1	ESGoMDALDNYLQTK	1		AT4G13850.1
AT3G24160.1	LpTLAWLpTGIILLIATILGVYFLoMNMPLTK	1		AT4G15280.1
AT3G23940.1	RIDTQVSPEEoMNDR	1		AT4G15802.1
AT3G20970.1	DTAISEDDSETVAoMIK	1		AT4G20150.1
AT3G18580.1	AGDoMQQPSSAELR	1		AT4G24190.1
AT3G16050.1	VLNNoMDDDEVFTFAK	1		AT4G24620.1
AT3G15950.1	NSoMLEAFEREFEAATNAK	1		AT4G24830.1
AT3G13300.1	SKDSNVTPDDDVSGoMR	1		AT4G25740.1
AT3G13070.1	VNDoMDQVSEASDVK	1		AT4G26970.1
AT3G12915.1	EGPLAEENoMR	1		AT4G27900.1
AT3G12480.1	EoMEVEAANSGQPPPEDNVK	1		AT4G28710.1
AT3G12390.1	LGoMKPITGVSR	1		AT4G29810.1
AT3G12130.1	SKQEoMESYSTGLGSK	1		AT4G31200.1
AT3G12050.1	ADGLVDoMPYISDENADEDPEIR	1		AT4G32470.1
AT3G11710.1	AVAADDEEoMDATQYYENR	1		AT4G32551.1
AT3G07770.1	NINAAYNSNPNDEDAoMR	1		AT4G32605.1
AT3G07230.1	ASDNKPVoMNE	1		AT4G34180.1
AT3G07170.1	DQLSGToMNQQPK	1		AT4G34870.1
AT3G05070.1	AAQELSETKEDGEDEAVEEDGPAoMK	1		AT4G36760.1
AT3G05060.1	VDALGDSQDNToMGLENR	1		AT4G38740.1
AT3G05050.1	AoMPAPEANAENQSNIDR	1		AT4G39200.1
AT3G04770.1	HTPGTFTNQoMQTSFSEPR	1		AT4G39260.1
AT3G04120.1	VINDRFGIVEGLoMTTVHSITATQK	1		AT4G39860.1
AT3G03250.1	SAVDGLTEoMSESEK	1		AT5G01410.1
AT3G02780.1	DAGoMDAVQR	1		AT5G02230.1
AT3G02480.1	DAAASAQDSLQQTGQQoMKEK	1		AT5G04430.1
AT2G47510.1	AIoMQAAQEVAEGK	1		AT5G05730.1
AT2G46520.1	DoMEGSDVDTR	1		AT5G09500.1
AT2G45640.1	EVGEToMAYPNR	1		AT5G09810.1
AT2G45070.1	VGSGAPQRGSAAATASoMR	1		AT5G10010.1
AT2G44100.1	AIAIoMSHPIPNTNDSQSVQVILPQK	1		AT5G12000.1
AT2G43610.1	FLGLPLLKDPDoMVAR	1		AT5G12250.1
AT2G42310.1	LEoMEKLATAGDSSD	1		AT5G13260.1
AT2G42210.1	YLEEEDGPLoMK	1		AT5G13470.1
AT2G41500.1	AAAoMAVPTNDK	1		AT5G13690.1
AT2G40080.1	NVAEEAEQGEDPAoMWENLDR	1		AT5G13850.1
AT2G39795.1	NVKEFoMEQ	1		AT5G13980.1
AT2G39310.1	ESoMPFGoMDSGK	1		AT5G17330.1
AT2G38380.1	GFNVIDRoMK	1		AT5G17720.1
AT2G38040.1	IAINENoMNEFGK	1		AT5G18525.1
AT2G37340.1	RoMDDpSLpSPR	1		AT5G19190.1
AT2G36460.1	NLNAoMNQLK	1		AT5G19990.1
AT2G36160.1	ADRDESSPYAAoMLAAQDVAQR	1		AT5G20200.1
AT2G34480.1	DTTLNGAVEQoMYTEoMASR	1		AT5G20920.1
AT2G32730.1	AVESNEoMVDIDPR	1		AT5G22040.1
AT2G32300.1	ASREoMLIIISVLApTTLIGLTVATDHTIGGPSGWTVGASLR	1		AT5G23300.1
AT2G32240.1	AAGLQESEVoMEK	1		AT5G23630.1
AT2G32080.1	TIDSPGQEETGoMTGVSK	1		AT5G25950.1
AT2G31725.1	SQQYFENEoMAQFQER	1		AT5G36880.1
AT2G31670.1	DLSEoMEAVDAQK	1		AT5G37510.1
AT2G31490.1	DFHoMQDEDAGRPHR	1		AT5G40410.1
AT2G30860.1	AYoMIKDR	1		AT5G41950.1
AT2G29540.1	QRDLFGSoMDIENN	1		AT5G42020.1
AT2G27960.1	RPLNYQQQQENQAQNoMLVK	1		AT5G42950.1
AT2G27720.1	oMKVVAAFLLAVLSGK	1		AT5G47210.1
AT2G26040.1	LGVAATSAPoMHDDE	1		AT5G50850.1
AT2G25980.1	QDGDoMLGENR	1		AT5G51830.1
AT2G23170.1	DQTNPPNDEVoMAR	1		AT5G51950.1
AT2G23120.1	DNDLPTDSPYoMATGTLEDYKLK	1		AT5G52200.1
AT2G21580.1	oMVSAHSSQQIYTR	1		AT5G52650.1
AT2G21230.1	DSoMGLTNQNSELK	1		AT5G53510.1
AT2G20580.1	DIEVoMEAK	1		AT5G54900.1
AT2G19970.1	DQoMSGPIAAK	1		AT5G55070.1
AT2G19480.1	EIQNQYDEoMEAK	1		AT5G55140.1
AT2G17850.1	NoMDGGYIAWVNKR	1		AT5G55200.1
AT2G16600.1	IVoMELYADTTPETAENFR	1		AT5G55210.1
AT2G15620.1	LQADDoMDELAR	1		AT5G56810.1
AT2G14170.1	DIPTSVSLAoMPTSQKQ	1		AT5G58070.1
AT2G13560.1	oMKIVVAGAGSAGIGVLNAAR	1		AT5G58240.1
AT2G03510.1	DKDGSLEoMATDT	1		AT5G58290.1
AT2G01470.1	IIoMDPEKSEDDDESSSSSSSSR	1		AT5G59950.1
AT1G79230.1	NNoMEDPTYQHIDAR	1		AT5G61030.1
AT1G78870.1	LLSEPAPGISASPSEDNoMR	1		AT5G62270.1
AT1G76790.1	VIVoMEVVTPDEADNR	1		AT5G64130.1
AT1G74030.1	NQADVDALoMLELDGTPNK	1		AT5G66030.1
AT1G73990.1	GLLDELTITEGVQARoMDGIMFQQLGR	1		AT5G67490.1
AT1G72370.1	HTPGTFTNQoMQTSFSEPR	1		ATMG00070.1
AT1G67350.1	LoMENPEER	1		ATMG00140.1
AT1G66480.1	LoMEENNNDASAIAEK	1		SUM: 299
AT1G66280.1	YKEDIQLoMK	1
AT1G66270.1	NVDHSAIGSoMPLTAALPVYAK	1
AT1G65960.2	NYVDoMDEYPVTTELQNR	1
AT1G63770.1	DQEFSSDoMGSR	1
AT1G62820.1	DGLSNDQVSSoMK	1
AT1G61800.1	oMLSSIKPSSSSFSTAIpSGSVRR	1
AT1G58250.1	FLSVSVADoMVVK	1
AT1G56680.1	DPDoMVAR	1
AT1G56410.1	NQVAoMNPVNTVFDAK	1
AT1G55805.1	SVAoMSSVEKTGSDSGAIENR	1
AT1G55150.1	LLEDIoMDGSR	1
AT1G54270.1	SRDHTVSATHGDoMDQNTR	1
AT1G54010.1	ELVVYPADEPoMR	1
AT1G53310.1	oMApSIDVHLR	1
AT1G53240.1	SEVVGYoMGDDNLAK	1
AT1G53070.1	SLGDoMNDNHVGIDINSVDSVVSVK	1
AT1G52400.1	YKEDIQLoMK	1
AT1G52360.1	EIPVASoMDNTGK	1
AT1G51680.1	APQEQAVSQVoMEK	1
AT1G51010.1	EITQoMNDEIQNLVR	1
AT1G50480.1	VoMDVNDR	1
AT1G48920.1	SSDVEoMVDAEK	1
AT1G48850.1	DKVETEoMIAR	1
AT1G34430.1	NQoMQVNVTADHR	1
AT1G33040.1	DIDLVoMTQAGVSK	1
AT1G31812.1	SSEEAoMNDYITK	1
AT1G31440.1	AoMLEVDDQQQNVTSQR	1
AT1G30580.1	SLADoMAPDEAAK	1
AT1G30070.1	NLYEDGDEEoMKK	1
AT1G29900.1	AoMEIVYDDSR	1
AT1G29810.1	AoMTEQSAQDLLQK	1
AT1G27450.1	DSEoMATEDVQDPR	1
AT1G27090.1	ITQoMEESISQGK	1
AT1G26460.1	EoMDDENDDQVEALAK	1
AT1G22920.1	KSADDSSDPEPoMITS	1
AT1G20450.1	TVEEENQGVoMDR	1
AT1G18210.1	oMIGPVDADGDGNVNFEEFQK	1
AT1G17880.1	KLQDILPQIISQLGPDNoMDNLK	1
AT1G16890.2	LLSEPAPGISASPSEENoMR	1
AT1G16810.1	LIEGEEGDEEoMNR	1
AT1G16000.1	HQSHQDYoMDKADK	1
AT1G15340.1	ESoMEVDTSELEK	1
AT1G13440.1	VINDRFGIVEGLoMTTVHSITATQK	1
AT1G13060.1	LSGDDVGELHYHYYPVAPATAEQVoMEEATAE	1
AT1G13020.1	SEDEoMQPGR	1
AT1G12310.1	GKDGLSDDQVSSoMK	1
AT1G12270.1	FRPPPPQGDEAEVPESDoMGQSSSNEPEVEK	1
AT1G07890.1	QoMGLSDKDIVALSGAHTLGR	1
AT1G07550.1	LVSLIGYCDDDNGLALIpYELoMGKGNLK	1
AT1G07210.1	ToMENRDQDFEYEVLDDDDEFDEGNA	1
AT1G04630.1	DoMPLLQDGPPPGGFAPVR	1
AT1G04270.1	GVDLDALLDoMSTDDLVK	1
AT1G02920.1	DIAGIAoMGIEIESHEFDPVGSK	1
AT1G02780.1	VWLDPNESSDISoMANSR	1
AT5G10860.1	AoMQLoMTDNR	2		Unique proteins containing more than two Met residues
AT3G56070.1	AoMEDVGSDoMGNPSER	2		AT1G02800.1
AT1G07920.1	VETGoMIKPGoMVVTFAPTGLTTEVK	2		AT1G07790.1
AT5G64400.1	APPPAPAQASGGGGGoMFSGIGSTIAQGoMAFGTGSAVAHR	2		AT1G07920.1
AT5G62390.1	SoMVDELEAMLDVVDPQPQGK, EIAEGVTQIVQoMLETEEE, SMVDELEAoMLDVVDPQPQGK, SoMVDELEAoMLDVVDPQPQGK	3		AT1G08170.1
AT5G45410.1	SVLoMPKpTAoMALTIGApSILGQVIGSR, pSVLoMPKTAoMALTIGApSILGQVIGSR	2		AT1G11580.1
AT5G44340.1	EVDEQoMoMNIQNK	2		AT1G13440.1
AT5G13450.1	oMNSLEKIETDLSEoMIEAoMK, oMNSLEKIETDLSEMIEAoMK	3		AT1G13690.1
AT5G10860.1	AoMQLoMTDNR	2		AT1G20010.1
AT4G35830.1	SDDTVSoMIEAYLR, DAoMNNLGGDSNK	2		AT1G24310.1
AT4G33260.1	YPSoMVKoMAELpTGHTSR	2		AT1G27390.1
AT4G27585.1	AAoMEoMQAEAER	2		AT1G29965.1
AT4G26780.1	TYAEoMENVoMDR	2		AT1G33040.1
AT4G20890.1	EVDEQoMoMNVQNK	2		AT1G33870.1
AT4G10480.1	FKoMPDVASoMIPNTDGSEAATVAQEEEDDEDVDETGVEAK, PGPVIEEVNEEALoMDAIKEQoMK	4		AT1G56070.1
AT4G08780.1	oMSSLSPLTGK, DSLRGFoMDLANDNLPGPSSTLK	2		AT1G62740.1
AT3G60280.1	GVoMpSYGIIGVToMILoMYAVMT	3		AT1G65930.1
AT3G56070.1	VVDGYNVVKAoMEDVGSDoMGNPSER	2		AT1G71260.1
AT3G15950.1	NSoMLEAFEREFEAATNAK, QSoMLDEIEREFEAATNSLK, QNoMLDEIEREFEAATSGLK	2		AT1G73110.1
AT3G14690.1	ICIGQNFALLEAKoMAoMALILR	2		AT1G77120.1
AT2G34750.1	LENSSIGQVGGSoMILGMVoMER	2		AT1G78900.1
AT2G21660.1	DAIEGoMNGQDLDGR, AoMKDAIEGoMNGQDLDGR	3		AT1G79920.1
AT2G19830.1	ATNIDDVDKToMDEINEQTENoMK	2		AT2G02050.1
AT2G18340.1	DTAGEAoMDDSIDYoMK	2		AT2G03590.1
AT2G17390.1	SVPTGSHEGGLPNFDPQQYoMQToMQQVoMENPEFR	3		AT2G05710.1
AT1G73110.1	oMpSVLoMINDIDAGLGR	2		AT2G17390.1
AT1G71260.1	GpSLoMMTFoMPAIGER	2		AT2G18340.1
AT1G56070.1	NoMSVIAHVDHGKSTLTDSLVAAAGIIAQEVAGDVR, LYoMEARPoMEEGLAEAIDDGR	3		AT2G19830.1
AT1G33870.1	oMFTSELQAGGVTMECVoMYR	2		AT2G21660.1
AT1G33040.1	FKoMPDVTSoMLPNAGSEAToMAPLAEEEDEDDVDDTGVEAR	3		AT2G21870.1
AT1G27390.1	SLDSSLKAPELHoMQFoMNQGoMGQQILGGGGGGGGGGoMASSNVSQSSK	4		AT2G22420.1
AT1G24310.1	DoMRDoMEIoMVAEDTEoMALDS	4		AT2G28760.1
AT1G13440.1	oMKGILGYTEDDVVSTDFVGDNR, VINDRFGIVEGLoMTTVHSITATQK	2		AT2G29530.1
AT1G11580.1	NoMLTAQGREDQNQNTAISIQK, SATVAANGDGFoMAQDIWFQNTAGPAKHQAVALR, NLoMLVGDGKDATIITGSLNVIDGSTTFR	3		AT2G34750.1
AT1G08170.1	AMpTVVNoMFoMGDoMFER	3		AT2G36880.1
AT1G07790.1	AoMGIoMNSFINDIFEK	2		AT3G09260.1
AT5G65020.1	DTSGDYEDoMLVALLGHGDA, NLKEESDDNDYoMK, TEVDoMER	3		AT3G09440.1
AT5G58270.1	TTSSDSDSAoMADoMK	2		AT3G09840.1
AT5G56740.1	NoMVSNGEVoMHAGATDGSSK	2		AT3G12580.1
AT5G56630.1	SoMESTPoMDASGNK, ToMEINPENSIoMDELR	4		AT3G13860.1
AT5G56010.1	DSSoMGGYoMSSR, ToMEINPENSIoMDELR	4		AT3G14690.1
AT5G52640.1	DSSoMSGYoMSSK	2		AT3G15950.1
AT5G50810.1	AoMVNEoMVSK	2		AT3G25520.1
AT5G44340.1	EVDEQoMoMNIQNK	2		AT3G27240.1
AT5G42740.1	oMFNGEHINSTENR, DLoMSDANR	2		AT3G27700.1
AT5G39280.1	GNPYFLoMILPpYNVGGAGDIKLoMQVK	2		AT3G56070.1
AT5G23860.1	oMSTKEVDEQoMINVQNK	2		AT3G60280.1
AT5G19510.1	AVGVQFGGSAAAAPAVEAEAPAAAADDDDDoMDLFGDETEEEKK, SSVLoMDVKPWDDETDoMK	3		AT4G02520.1
AT5G14450.1	AQNEoMAoMEFNR	2		AT4G02930.1
AT5G10860.1	AoMQLoMTDNR, VGDIoMTEENK	3		AT4G08780.1
AT5G09590.1	EVDEVLLVGGoMTR, VLQGEREoMATDNK, oMKETAEAYLGK, AoMDDAGLQK	4		AT4G08900.1
AT5G08670.1	IoMNVLGEPIDER, NLQDIIAILGoMDELSEDDKLTVAR, FEDQEGLPPIoMTSLEVQDHPTR	3		AT4G10480.1
AT5G08060.1	DNVVQoMoMNEK	2		AT4G13510.1
AT5G02500.1	oMYQGAGGEAGGPGASGoMDDDAPPASGGAGPK, NQVAoMNPVNTVFDAK,FSDSSVQSDoMK, NALENYAYNoMR	5		AT4G17010.1
AT5G02490.1	NALENYAYNoMR, NQVAoMNPVNTVFDAK	2		AT4G17520.1
AT4G37910.1	EVDEVLLVGGoMTR, oMKETAEAYLGK	2		AT4G20890.1
AT4G35830.1	SENAVQANoMELEFQR, DAoMNNLGGDSNK	2		AT4G21310.1
AT4G27585.1	AAoMEoMQAEAER	2		AT4G22670.1
AT4G26780.1	TYAEoMENVoMDR, TLLEGVEoMTEK	3		AT4G26780.1
AT4G22670.1	oMGDSSVEVTDENREAAQEAK, AoMEALSEGNFDEAIEHLTR, SFVVEEpSDDDoMDETEEVKPK	3		AT4G27585.1
AT4G21310.1	QLAVASLIFTWIILAIAFSoMLIVGToMANSRpSR	2		AT4G33260.1
AT4G20890.1	oMSTKEVDEQoMoMNVQNK	3		AT4G35830.1
AT4G17520.1	AFEAoMQQLSSK, EoMTLEEYEK	2		AT4G37910.1
AT4G17010.1	oMVEEoMQNLNK	2		AT5G02490.1
AT4G13510.1	ISSEDEoMAGoMDoMTR	3		AT5G02500.1
AT4G10480.1	FKoMPDVASoMIPNTDGSEAATVAQEEEDDEDVDETGVEAK, IDDoMSSQLQAQAAQR	3		AT5G08060.1
AT4G08900.1	DTVDGoMTAoMVAAK	2		AT5G08670.1
AT4G02930.1	NoMITGAAQoMDGGILVVSGPDGPoMPQTK, LoMDAVDEYIPDPVR	4		AT5G09590.1
AT4G02520.1	NISQYAIoMAIGoMQVEDHQFDPVASK	2		AT5G10860.1
AT3G56070.1	AoMEDVGSDoMGNPSER	2		AT5G13450.1
AT3G27700.1	VVDSSNISNDoMoMNNTR	2		AT5G14450.1
AT3G27240.1	oMLNDEAVEYEDGVPATEAQoMGK, AoMAAEIEVVDGPNDEGEoMFTRPGK	4		AT5G19510.1
AT3G25520.1	oMLEoMDDEYEGNVEATGEDFSVEPTDSR	2		AT5G23860.1
AT3G13860.1	ADENTPNHVPDoMASoMGoM	3		AT5G39280.1
AT3G12580.1	oMYQGAGPDoMGGAGGoMDDDTPAGGSGGAGPKIEEVD, NALENYAYNoMR	4		AT5G42740.1
AT3G09840.1	LVVDEAINDDNSVVSLHPAToMEK,SENPEAoMEEDGVDEVSEIK	2		AT5G44340.1
AT3G09440.1	oMYQGGEAGGPAAGGoMDEDVPPSAGGAGPKIEEVD	2		AT5G45410.1
AT3G09260.1	DKYANPEIoMIoMENGYGEELGASDSVAVGTADHNR, YKEDIQLoMK	3		AT5G50810.1
AT2G36880.1	KPEDIGAGDQGHoMFGYATDETPELoMPLTHVLATK	2		AT5G52640.1
AT2G29530.1	EQAFSoMAQTEoMEYR	2		AT5G56010.1
AT2G28760.1	EGLPLoMEEDFR, oMVENTPDDPRQR, oMNIDDGR	3		AT5G56630.1
AT2G22420.1	KDSLTASQQDSDDIoMPSPR, oMFSEDQDEFFR	2		AT5G56740.1
AT2G21870.1	AQLDELKSDAVEAoMESQK، QKADoMFSESQR، ADoMFSESQR، SDAVEAoMESQK، KEEFQDEEoMPDVK	5		AT5G58270.1
AT2G21660.1	AoMKDAIEGoMNGQDLDGR	2		AT5G62390.1
AT2G05710.1	ANNoMFVDYNEPQQDR, SENAVQANoMELEFQR	2		AT5G64400.1
AT2G03590.1	TYTLLISoMLLMFIVAVAVLoMASSGHRK	2		AT5G65020.1
AT2G02050.1	oMIATQEEoMSAAK	2		AT4G08770.1
AT1G79920.1	DTSDATGTDNGVPESAEKPVQoMETDSKAEAPK, GGEQADEGKSEPEQPASAEAoMETENPAEGST	2		SUM: 86
AT1G78900.1	DoMGYNVSoMoMADSTSR	3
AT1G77120.1	DHDKPIQQVIAEoMTDGGVDR, INTERGGoMIHDGESR, YoMNKELELEK	3
AT1G65930.1	VANPIVEoMDGDEoMTR	2
AT1G62740.1	TQQAGDDoMEIGEEEoMAVPSR, EYDNAoMETYQK	3
AT1G56070.1	LYoMEARPoMEEGLAEAIDDGR, DLQDDFoMGGAEIIK, EAoMTPLSEFEDKL, EGPLAEENoMR	5
AT1G29965.1	DTTLNGAVEQoMYTEoMASR	2
AT1G20010.1	AVLoMDLEPGToMDSIR	2
AT1G13690.1	QGEoMEEDTDTKNDPoMAR	2
AT1G11580.1	NoMLTAQGREDQNQNTAISIQK, NLoMLVGDGKDATIITGSLNVIDGSTTFR	2
AT1G07920.1, AT1G07930.1	oMTPTKPoMVVETFSEYPPLGR	2
AT1G02800.1	oMpTWRpSNpSGLSDGSALNVDLVGGpYpYDAGDNoMK	2
AT4G08770.1	GFoMDLANDNLPAPFFTLNQLKDR, GFDVIDKoMK	2

## Sheet: AF5 
cGMP-dependent proteins with multiple Met residues oxidised
Accession No.	Met oxidised fragments	Description	No. of Met residues	Annotations
AT1G56070.1	EAoMTPLSEFEDKL, LYoMEARPoMEEGLAEAIDDGR, DLQDDFoMGGAEIIK, EGPLAEENoMR	low expression of osmotically responsive gene 1	5	response to cold, root, seed, seedling development stage, translation, translation elongation factor activity, translation factor activity, translation factor activity, nucleic acid binding, translational elongation
AT2G21870.1	AQLDELKSDAVEAoMESQK، QKADoMFSESQR، ADoMFSESQR، SDAVEAoMESQK، KEEFQDEEoMPDVK	Male gametophyte defective 1	5	cobalt ion binding, copper ion binding, cultured plant cell, fruit, membrane, mitochondrial proton-transporting ATP synthase complex, mitochondrion, nucleolus, plant callus, pollen, pollen development, seedling development stage, vascular leaf, zinc ion binding
AT4G20890.1	EVDEQoMoMNVQNK, oMSTKEVDEQoMoMNVQNK	tubulin 9	5	GTP binding, GTP catabolic process, GTPase activity, chloroplast, cultured plant cell, plasma membrane, plasmodesma, response to cadmium ion
AT5G02500.1	oMYQGAGGEAGGPGASGoMDDDAPPASGGAGPK, NALENYAYNoMR, FSDSSVQSDoMK, NQVAoMNPVNTVFDAK	heat shock protein 70	5
AT3G12580.1	NALENYAYNoMR، oMYQGAGPDoMGGAGGoMDDDTPAGGSGGAGPKIEEVD	heat shock protein 70	4	response to bacterium, response to cadmium ion, response to heat, response to high light intensity, response to hydrogen peroxide, response to temperature stimulus, response to virus
AT3G27240.1	oMLNDEAVEYEDGVPATEAQoMGK، AoMAAEIEVVDGPNDEGEoMFTRPGK	Cytochrome C1 family	4	heme binding, iron ion binding, membrane, mitochondrial respiratory chain
AT4G02930.1	LoMDAVDEYIPDPVR, NoMITGAAQoMDGGILVVSGPDGPoMPQTK	GTP binding elongation factor Tu family protein	4	ATP binding, cobalt ion binding, response to cadmium ion, translation elongation factor activity, translational elongation, zinc ion binding
AT1G24310.1	DoMRDoMEIoMVAEDTEoMALDS	unknown protein	4
AT1G27390.1	SLDSSLKAPELHoMQFoMNQGoMGQQILGGGGGGGGGGoMASSNVSQSSK	Translocase outer membrane 20	4	metal ion binding,
AT4G10480.1	FKoMPDVASoMIPNTDGSEAATVAQEEEDDEDVDETGVEAK, PGPVIEEVNEEALoMDAIKEQoMK	Nascent polypeptide-associated complex (NAC), alpha subunit family protein	4
Enriched gene ontology (GO) terms of proteins with multiple Met residues oxidised
GO term	Genes	Adjusted p-value
Response to temperature stimulus (GO:0009266)	AT5G02500.1,AT1G56070.1,AT3G12580.1	0.0177857
Response to virus (GO:0009615)	AT5G02500.1,AT3G12580.1	0.0272751
Highly Met oxidised cGMP-dependent proteins
Accession No.	Description	No. of oxidised fragments (spectral counts)	Total No. of spectral counts in the samples	% of Met oxidised fragments (spectral counts)	Annotations
AT1G11580.1	methylesterase PCR A	235	762	30.8399	metabolic process, negative regulation of catalytic activity, pectinesterase activity
AT2G22420.1	Peroxidase superfamily protein	114	160	71.25	oxidation-reduction process, peroxidase activity, response to oxidative stress
AT1G77120.1	Alcohol dehydrogenase	105	563	18.6501	cellular respiration, cultured plant cell, cytosol, oxidation-reduction process, plant callus, plasma membrane, response to cadmium ion, response to hypoxia, response to osmotic stress, response to salt stress
AT3G15950.1	NAI2 (Similar to TSK-associating protein 1)	94	225	41.7778	ER body, ER body organization, cotyledon, membrane, peroxisome, plant callus, plasmodesma, response to salt stress, root, vascular leaf
AT5G12250.1	beta-6-tubulin	82	131	62.5954	microtubule cytoskeleton, microtubule-based process, plasma membrane, response to cold, response to salt stress, root, structural constituent of cytoskeleton
AT2G21660.1	Cold Cirdian rhythm and RNA binding 2	67	205	32.6829	DNA duplex unwinding, RNA binding, RNA secondary structure unwinding, chloroplast, circadian rhythm, cultured plant cell, cytoplasm, cytosol, double-stranded DNA binding, fruit, innate immune response, intracellular, juvenile vascular leaf, mRNA export from nucleus, nucleus, peroxisome, plasmodesma, regulation of stomatal movement, response to cadmium ion, response to cold, response to osmotic st…
AT1G53240.1	mitochrondrial malate dehydrogenase	61	360	16.9444	defense response to bacterium, fruit, mitochondrion, oxidation-reduction process, peptidyl-cysteine S-nitrosylation, plant-type hypersensitive response, response to cadmium ion, response to cold, response to salt stress, root
AT4G10480.1	Nascent polypeptide-associated complex (NAC), alpha subunit family protein	55	108	50.9259
AT5G02500.1	heat shock protein 70	46	137	33.5766	ATP binding, apoplast, cell wall, chloroplast, cultured plant cell, cytoplasm, cytosol, cytosolic ribosome, defense response to bacterium, defense response to fungus, fruit, juvenile vascular leaf, membrane, negative regulation of seed germination, nucleolus, nucleus, plasma membrane, plasmodesma, protease binding, protein binding, protein folding, response to cadmium ion, response to cold, respo…
AT2G05710.1	Aconitase 3	28	80	35	citrate metabolic process, copper ion binding, cultured plant cell, cytosol, fruit, isocitrate metabolic process, metabolic process, mitochondrion, pollen, response to abscisic acid stimulus, response to cadmium ion, response to oxidative stress, response to salt stress
Enriched GO terms of highly Met oxidised cGMP-dependent proteins
GO term	Genes	Adjusted p-value
response to stress (GO:0006950)	AT2G21660.1,AT5G02500.1,AT1G77120.1	0.0414857
response to abiotic stimulus (GO:0009628)	AT5G02500.1,AT1G77120.1,AT2G21660.1	0.0414857
Athena analysis of highly Met oxidised cGMP-dependent proteins
Motif	Accession No.	Description	Species
CACGTG	S000042	CACGTG motif; "G-box"; Binding site of Arabidopsis GBF4; C.roseus G-box binding factor 1 (CrGBF1) and 1 (CrGBF2) can act astranscriptional repressors of the Str promoter via directinteraction with the G-box; See S000345; Essential for expressionof beta-phaseolin gene during embryogenesis in bean, tobacco,Arabidopsis; Tomato Pti4 (ERF) regulates defence-related geneexpression via GCC box and non-G…	tomato (Lycopersicon esculentum); Arabidopsis thaliana;snapdragon (Antirrhinum majus); wheat (Triticum aestivum);parsley: maize (Zea mays); periwinkle (Catharanthus roseus);Brassica napus; bean (Phaseolus vulgaris);
